# Supplementary material for: 1-(3,5-Dimethyl­phen­yl)-4,5-dimethyl-2-phenyl-1H-imidazole hemihydrate
Source: Acta Crystallogr Sect E Struct Rep Online. 2010 Oct 9;66(Pt 11):o2776. doi: 10.1107/S1600536810039784 (PMC3009269; doi:10.1107/S1600536810039784)
Supplement: Supplementary file 2 [file e-66-o2776-Isup2.hkl]

#
# h,k,l, Fc-squared, Fo-squared, sigma(Fo-squared) and status flag
#
data_I
_shelx_title ' bi3 in P b c n Z=4 2(C19H20N2),H20'
_shelx_refln_list_code          4
_shelx_F_calc_maximum      189.85
_exptl_crystal_F_000      1224.00
_reflns_d_resolution_high  0.8013
 
loop_
 _symmetry_equiv_pos_as_xyz
 'x, y, z'
 '-x+1/2, -y+1/2, z+1/2'
 'x+1/2, -y+1/2, -z'
 '-x, y, -z+1/2'
 '-x, -y, -z'
 'x-1/2, y-1/2, -z-1/2'
 '-x-1/2, y-1/2, z'
 'x, -y, z-1/2'
 
_cell_length_a    16.7611
_cell_length_b    11.5467
_cell_length_c    16.6563
_cell_angle_alpha  90.000
_cell_angle_beta   90.000
_cell_angle_gamma  90.000
 
_shelx_F_squared_multiplier     1.000
 
loop_
 _refln_index_h
 _refln_index_k
 _refln_index_l
 _refln_F_squared_calc
 _refln_F_squared_meas
 _refln_F_squared_sigma
 _refln_observed_status
   8   0   0     1886.80     1894.36     20.62 o
  10   0   0    22295.45    21667.43     78.41 o
  12   0   0     3542.44     3339.18     34.60 o
  14   0   0       25.12       37.54      5.13 o
  16   0   0       59.82       71.96      5.02 o
  18   0   0       59.17       65.20      4.02 o
  20   0   0       14.58       14.87      2.33 o
   3   1   0      366.60      284.86      6.94 o
   5   1   0    26566.38    24807.37    151.10 o
   7   1   0        5.17       -0.85      2.49 o
   9   1   0       13.03        3.26      2.67 o
  11   1   0      830.92      803.83     11.91 o
  13   1   0       61.92       72.29      2.66 o
  15   1   0     2520.18     2517.20     13.00 o
  17   1   0      800.67      798.23     10.13 o
  19   1   0       79.07       81.48      2.58 o
   0   2   0    16545.93    17395.82     74.99 o
   2   2   0      235.56      320.27      4.16 o
   4   2   0     1001.41     1055.68     13.71 o
   6   2   0       25.22       26.14      2.52 o
   8   2   0     2704.54     3125.03    101.87 o
  10   2   0     2589.57     2799.63    190.24 o
  12   2   0      948.16      947.40     18.01 o
  14   2   0      584.62      510.24      6.20 o
  16   2   0       76.45       71.24      3.26 o
  18   2   0      179.10      159.55      3.74 o
  20   2   0      485.07      585.20      6.56 o
   1   3   0      146.45      105.04      9.79 o
   3   3   0      619.00      643.02     32.53 o
   5   3   0     1704.34     1708.58     14.69 o
   7   3   0      842.98      975.50     10.74 o
   9   3   0      155.38      192.71      5.97 o
  11   3   0       52.22       74.10      7.52 o
  13   3   0       80.66       70.06      3.28 o
  15   3   0      521.27      606.60     27.95 o
  17   3   0        0.05        2.69      1.66 o
  19   3   0       35.04       46.85      3.23 o
   0   4   0    13827.90    15398.37    183.34 o
   2   4   0       50.17       49.23      2.09 o
   4   4   0     1267.07     1406.24     16.40 o
   6   4   0     1921.39     1965.51     22.50 o
   8   4   0       91.97      117.18      7.80 o
  10   4   0       28.70        9.61      5.53 o
  12   4   0        3.42       -0.59      3.37 o
  14   4   0       92.34       68.08      7.40 o
  16   4   0     1083.15     1162.49     78.54 o
  18   4   0       29.28       19.67      2.34 o
  20   4   0      191.75      184.74      3.34 o
   1   5   0     2243.43     2396.50     46.05 o
   3   5   0     8620.75     8931.31     43.79 o
   5   5   0     1839.09     1810.29     21.67 o
   7   5   0      646.47      682.40     15.49 o
   9   5   0     1212.02     1197.01     20.70 o
  11   5   0      555.83      548.43      8.96 o
  13   5   0      165.71      132.01      3.89 o
  15   5   0      105.20      112.34      3.85 o
  17   5   0       63.58       70.49      3.12 o
  19   5   0        2.41        2.34      2.07 o
   0   6   0    12493.81    15093.36     55.04 o
   2   6   0     7989.13     8885.54    406.55 o
   4   6   0      111.70      103.05      6.81 o
   6   6   0     3428.14     3574.12     34.49 o
   8   6   0     3323.08     3322.36     35.34 o
  10   6   0       49.41       30.69      3.65 o
  12   6   0     1331.90     1172.74     13.36 o
  14   6   0      199.47      220.70      7.01 o
  16   6   0       84.37       77.97      2.85 o
  18   6   0      359.17      450.15      5.43 o
   1   7   0      183.63      295.63     10.66 o
   3   7   0      112.43      129.42      7.76 o
   5   7   0      395.05      396.11     13.07 o
   7   7   0      676.59      661.21     16.92 o
   9   7   0     3092.27     3404.99     14.97 o
  11   7   0        2.82       11.45      3.78 o
  13   7   0      194.65      148.75      4.03 o
  15   7   0      351.86      349.35      5.72 o
  17   7   0        0.84        1.35      2.53 o
   0   8   0       32.08       20.58      6.51 o
   2   8   0      109.73       85.48      7.23 o
   4   8   0        2.54        4.59      4.27 o
   6   8   0        0.00        0.95      2.52 o
   8   8   0      415.41      418.99     19.74 o
  10   8   0       31.69       30.00      4.12 o
  12   8   0       21.13       16.81      3.46 o
  14   8   0       28.77       25.75      3.57 o
  16   8   0       30.82       25.56      3.11 o
   1   9   0      229.50      204.08      4.40 o
   3   9   0      364.88      336.58      6.48 o
   5   9   0      333.47      281.37      4.71 o
   7   9   0      851.60      781.15     10.69 o
   9   9   0      187.92      201.11      6.04 o
  11   9   0       39.64       38.11      3.79 o
  13   9   0      216.84      210.04      5.64 o
  15   9   0       22.80       28.35      3.04 o
   0  10   0      255.55      227.39      6.64 o
   2  10   0      190.85      166.94      4.31 o
   4  10   0       53.85       66.60      3.40 o
   6  10   0       51.93       48.12      4.70 o
   8  10   0       64.72       87.67      4.87 o
  10  10   0      132.27       89.39      4.47 o
  12  10   0        2.33        0.88      2.95 o
  14  10   0        0.10        0.92      2.45 o
   1  11   0     3390.98     2764.68     14.15 o
   3  11   0      152.21      156.96      4.25 o
   5  11   0     1799.46     1740.10     15.42 o
   7  11   0      120.84       94.28      3.12 o
   9  11   0      300.03      284.41      4.15 o
  11  11   0      282.73      344.63      5.76 o
  13  11   0       12.54       19.19      2.37 o
   0  12   0       11.47        8.30      3.61 o
   2  12   0      318.73      361.70      5.35 o
   4  12   0       48.82       22.91      3.71 o
   6  12   0       10.00       16.87      3.38 o
   8  12   0       51.59       62.50      2.32 o
  10  12   0       63.07      107.63      3.25 o
   1  13   0      100.38      103.88      4.52 o
   3  13   0        6.07       -0.38      2.91 o
   5  13   0      268.12      415.47      6.00 o
   1   1   1     5763.20     5156.94     32.93 o
   2   1   1     2493.68     2458.35      6.53 o
   3   1   1     6241.78     6223.26     60.28 o
   4   1   1    18960.63    18497.05    174.72 o
   5   1   1     2638.15     2511.81     15.69 o
   6   1   1      515.51      535.15      8.33 o
   7   1   1     9523.90     9338.01     15.56 o
   8   1   1     3956.14     4248.11    111.02 o
   9   1   1        3.32       10.39      6.39 o
  10   1   1     2933.51     2892.42     20.81 o
  11   1   1      797.66      817.12     10.90 o
  12   1   1      244.16      253.84      5.38 o
  13   1   1      162.75      150.65      2.29 o
  14   1   1      285.34      273.19      3.14 o
  15   1   1        0.92        1.87      1.41 o
  16   1   1      543.47      565.97      5.41 o
  17   1   1        0.50        0.38      1.31 o
  18   1   1        0.10        0.30      1.21 o
  19   1   1       29.83       36.81      1.41 o
  20   1   1       56.04       56.04      2.08 o
   0   2   1     2369.80     2748.87     11.14 o
   1   2   1    11343.40    11149.25     24.17 o
   2   2   1     4497.29     4263.77     17.11 o
   3   2   1    19603.18    19678.47    161.39 o
   4   2   1     1479.47     1298.12     11.54 o
   5   2   1       40.43       34.56      1.51 o
   6   2   1        0.08       19.37      5.70 o
   7   2   1     5767.70     6058.25     19.75 o
   8   2   1     1270.33     1307.25      8.54 o
   9   2   1      726.35      754.15     10.73 o
  10   2   1      116.33      111.88      4.10 o
  11   2   1      793.40      765.75     16.67 o
  12   2   1      122.29      112.87      2.49 o
  13   2   1     2425.20     2500.25     12.03 o
  14   2   1      279.60      290.08      3.58 o
  15   2   1      179.89      189.72      4.83 o
  16   2   1      263.07      245.46      2.91 o
  17   2   1      320.16      324.29      3.21 o
  18   2   1       59.89       47.00      1.48 o
  19   2   1      160.91      170.04      3.38 o
  20   2   1       87.84       93.81      2.30 o
   1   3   1     2989.88     2709.04     11.66 o
   2   3   1     5226.18     5346.78     16.01 o
   3   3   1      465.92      492.83     12.35 o
   4   3   1     2995.94     3022.86     15.56 o
   5   3   1        1.84        5.70      1.51 o
   6   3   1      784.52      686.71      5.94 o
   7   3   1       53.88       63.54      4.07 o
   8   3   1      290.16      292.14      4.62 o
   9   3   1      205.31      181.85      4.29 o
  10   3   1       70.78       46.94      4.30 o
  11   3   1        9.58       10.16      3.48 o
  12   3   1      503.61      470.84      6.66 o
  13   3   1       18.46       15.96      1.46 o
  14   3   1       76.33       66.31      2.45 o
  15   3   1       30.31       29.69      1.74 o
  16   3   1      429.74      380.44      4.76 o
  17   3   1        1.17        1.21      1.42 o
  18   3   1      305.89      315.16      3.83 o
  19   3   1       80.08       85.06      2.18 o
  20   3   1        0.05       -0.46      1.40 o
   0   4   1     1049.68      850.70      7.79 o
   1   4   1      318.14      351.95      5.79 o
   2   4   1      118.94       97.91      2.37 o
   3   4   1     4383.37     4949.08     14.92 o
   4   4   1       46.89       32.02      2.70 o
   5   4   1      706.92      791.85      7.51 o
   6   4   1      413.64      369.50      8.24 o
   7   4   1     1584.53     1537.77     14.20 o
   8   4   1      733.36      802.49     11.22 o
   9   4   1       61.43       74.84      4.71 o
  10   4   1      405.52      484.33     14.02 o
  11   4   1       10.71        7.60      2.18 o
  12   4   1       18.79       13.45      2.06 o
  13   4   1      515.62      481.89      6.14 o
  14   4   1      422.14      370.09      6.06 o
  15   4   1      134.93      130.32      2.96 o
  16   4   1      385.24      358.18      4.54 o
  17   4   1       12.26        7.41      1.67 o
  18   4   1       70.23       93.12      2.42 o
  19   4   1       18.51       21.37      1.86 o
  20   4   1        2.37        3.14      1.76 o
   1   5   1     1020.21     1130.06     24.37 o
   2   5   1     3820.42     4106.67     80.34 o
   3   5   1      345.07      357.06      5.31 o
   4   5   1      901.28      995.53     12.14 o
   5   5   1      347.08      363.28      7.35 o
   6   5   1       61.41       77.91      4.27 o
   7   5   1      629.17      558.62     10.99 o
   8   5   1     1855.29     1829.49     44.23 o
   9   5   1      437.23      375.83     13.19 o
  10   5   1      208.05      218.27      3.87 o
  11   5   1      504.01      532.82     10.63 o
  12   5   1       33.93       38.98      2.47 o
  13   5   1        3.81        3.63      2.18 o
  14   5   1       15.98       22.29      2.03 o
  15   5   1      219.21      186.31      4.78 o
  16   5   1       27.93       33.76      1.73 o
  17   5   1       13.61        6.49      1.73 o
  18   5   1       17.79       30.97      1.76 o
  19   5   1       62.02       84.70      2.04 o
   0   6   1     2692.52     2900.47     25.24 o
   1   6   1        3.20        3.74      1.74 o
   2   6   1      464.20      443.91      7.75 o
   3   6   1        8.56       17.87      3.21 o
   4   6   1       86.98       74.99      4.32 o
   5   6   1      733.12      680.42     11.80 o
   6   6   1      193.96      207.13      6.78 o
   7   6   1        9.37        5.03      3.66 o
   8   6   1      166.60      132.31      6.63 o
   9   6   1      405.66      390.73      4.57 o
  10   6   1       87.91       71.88      2.50 o
  11   6   1        7.60       11.69      2.20 o
  12   6   1       86.62       88.49      2.91 o
  13   6   1       13.67       10.47      2.16 o
  14   6   1        5.09        4.78      1.80 o
  15   6   1      120.49      123.89      2.25 o
  16   6   1      203.31      196.59      3.68 o
  17   6   1       23.88       29.99      1.41 o
  18   6   1        5.40       10.25      1.62 o
   1   7   1     1615.33     1706.12     29.41 o
   2   7   1      151.18      207.93      7.48 o
   3   7   1       11.43        7.16      3.09 o
   4   7   1      932.75      985.69     13.23 o
   5   7   1      302.48      260.96     10.97 o
   6   7   1       41.15       34.22      4.46 o
   7   7   1      512.58      456.97     10.54 o
   8   7   1      214.70      240.28     23.43 o
   9   7   1      428.74      408.78      5.48 o
  10   7   1      376.76      366.00      7.06 o
  11   7   1        9.72        9.07      2.12 o
  12   7   1      101.41      106.04      3.48 o
  13   7   1      124.32      114.69      3.05 o
  14   7   1      117.02       99.04      2.82 o
  15   7   1        0.81        4.03      1.48 o
  16   7   1        0.03        0.48      1.57 o
  17   7   1      101.58       89.00      6.74 o
   0   8   1      955.05     1160.29     18.25 o
   1   8   1      574.11      629.71     14.59 o
   2   8   1        7.41        7.84      6.08 o
   3   8   1       66.32       75.74      5.05 o
   4   8   1        0.91        3.20      1.83 o
   5   8   1      174.96      186.84      4.72 o
   6   8   1       55.75       62.27      2.89 o
   7   8   1       14.16       11.48      2.67 o
   8   8   1      528.05      405.82     11.98 o
   9   8   1       17.56       19.80      4.16 o
  10   8   1      179.66      151.99      5.67 o
  11   8   1      168.21      168.70      4.06 o
  12   8   1        5.34        2.57      2.40 o
  13   8   1      145.40      137.13      3.03 o
  14   8   1        0.49        0.42      2.19 o
  15   8   1       55.67       67.49      2.79 o
  16   8   1       12.79       14.69      2.02 o
   1   9   1      111.22       90.69      2.47 o
   2   9   1      376.55      331.25      3.55 o
   3   9   1        0.35        2.25      1.77 o
   4   9   1       35.42       33.84      2.02 o
   5   9   1      100.54      121.55      6.06 o
   6   9   1        2.89        1.14      2.11 o
   7   9   1      266.12      219.74      9.85 o
   8   9   1       19.34       13.26      2.82 o
   9   9   1      352.18      353.40      7.64 o
  10   9   1        1.80        0.48      2.60 o
  11   9   1       18.43       37.76      7.17 o
  12   9   1      236.78      230.51      7.89 o
  13   9   1        0.77       -0.02      2.09 o
  14   9   1       74.46       82.70      2.80 o
  15   9   1       10.78       14.31      2.00 o
  16   9   1       50.19       50.62      2.69 o
   0  10   1       28.85       12.54      2.79 o
   1  10   1        7.40        2.74      1.84 o
   2  10   1        9.13        2.16      1.84 o
   3  10   1      165.37       95.31      2.63 o
   4  10   1      583.82      553.87      5.64 o
   5  10   1       26.53       26.02      2.46 o
   6  10   1     1174.98     1127.28     23.30 o
   7  10   1       10.86       10.14      2.78 o
   8  10   1      223.06      190.70      3.45 o
   9  10   1       50.56       43.14      2.93 o
  10  10   1        0.72        4.14      2.28 o
  11  10   1      229.33      211.16      3.92 o
  12  10   1       38.63       30.49      2.44 o
  13  10   1        2.09        2.68      1.93 o
  14  10   1        7.30        3.68      1.72 o
  15  10   1       24.29       31.71      2.29 o
   1  11   1       19.60       20.60      2.12 o
   2  11   1       30.44       31.68      2.63 o
   3  11   1       30.71       23.23      2.19 o
   4  11   1        0.12        1.71      2.14 o
   5  11   1      101.47      128.75      3.87 o
   6  11   1       38.02       21.40      2.23 o
   7  11   1      131.67      100.89      2.70 o
   8  11   1        4.60        2.94      1.78 o
   9  11   1       36.70       28.15      2.34 o
  10  11   1        0.52        0.89      1.64 o
  11  11   1       36.52       46.34      2.33 o
  12  11   1        0.25        0.47      1.69 o
  13  11   1        0.10        0.86      1.50 o
   0  12   1        0.04       -0.48      2.49 o
   1  12   1       97.49       78.96      2.35 o
   2  12   1        4.50        4.51      2.05 o
   3  12   1      127.32      104.24      3.62 o
   4  12   1       43.78       36.22      2.82 o
   5  12   1        2.04        2.94      2.27 o
   6  12   1        4.98       14.80      2.29 o
   7  12   1       17.38       25.43      2.34 o
   8  12   1       84.75       53.03      2.36 o
   9  12   1       65.45       48.23      1.73 o
  10  12   1        7.94        7.18      1.65 o
   1  13   1       15.67       13.03      2.38 o
   2  13   1      117.88       85.04      2.93 o
   3  13   1        5.64        5.59      2.15 o
   4  13   1      204.31      187.96      3.41 o
   5  13   1        3.09        3.42      1.91 o
   6  13   1       37.52       33.75      2.97 o
   7  13   1       82.37      105.65      3.25 o
   0   0   2     3874.89     4019.82     13.65 o
   1   0   2     2416.63     2328.39     11.08 o
   2   0   2     2776.89     2820.64     13.69 o
   3   0   2    30241.23    27409.33    194.47 o
   4   0   2     7159.80     6649.71     27.45 o
   5   0   2     3145.17     2856.69     20.08 o
   6   0   2     5591.71     5845.12    199.86 o
   7   0   2      814.97      844.96     12.68 o
   8   0   2      654.74      722.82     12.13 o
   9   0   2        4.38        1.09      2.73 o
  10   0   2       23.10       26.11      3.61 o
  11   0   2       58.45       37.35      6.23 o
  12   0   2      312.75      364.53      8.71 o
  13   0   2       16.79       18.94      2.07 o
  14   0   2      156.01      157.20      3.07 o
  15   0   2      612.91      555.18      6.53 o
  16   0   2        1.22        3.17      1.92 o
  17   0   2      172.69      154.67      5.57 o
  18   0   2      152.76      155.93      2.87 o
  19   0   2       91.16       74.90      2.03 o
  20   0   2       12.51       14.74      2.29 o
   1   1   2        6.78       13.35      0.85 o
   2   1   2        3.68       11.02      0.92 o
   3   1   2      281.25      250.60      2.46 o
   4   1   2      211.25      212.37      3.40 o
   5   1   2      140.56      172.98      4.01 o
   6   1   2     1227.46     1255.88      5.52 o
   7   1   2       11.09       29.91      1.40 o
   8   1   2     2263.75     2390.24     35.44 o
   9   1   2      241.61      203.69      4.44 o
  10   1   2      314.70      334.71      5.39 o
  11   1   2      190.30      221.76      4.82 o
  12   1   2      144.77      161.26      3.11 o
  13   1   2        0.28       -1.24      1.49 o
  14   1   2      147.53      133.53      2.33 o
  15   1   2      171.07      166.17      2.58 o
  16   1   2       71.57       71.46      1.84 o
  17   1   2        1.74        1.92      1.32 o
  18   1   2       86.45       96.96      1.91 o
  19   1   2        2.99        6.23      1.32 o
  20   1   2       21.17       28.05      2.65 o
   0   2   2       61.31       44.02      1.66 o
   1   2   2      411.53      536.90     17.24 o
   2   2   2      224.54      265.98      3.11 o
   3   2   2     2173.26     2147.14     11.83 o
   4   2   2     4547.81     4560.29     34.40 o
   5   2   2       60.92       69.66      1.85 o
   6   2   2     1192.71     1043.92     12.66 o
   7   2   2      270.90      248.45      3.88 o
   8   2   2      295.01      273.96      5.87 o
   9   2   2      230.04      221.00      4.81 o
  10   2   2        0.16       -1.41      3.33 o
  11   2   2     1390.74     1438.48     15.97 o
  12   2   2      242.51      234.38      2.89 o
  13   2   2      177.43      172.08      2.56 o
  14   2   2        2.18        3.06      2.07 o
  15   2   2      314.87      318.58      3.40 o
  16   2   2        6.54        6.46      1.57 o
  17   2   2      177.99      174.21      3.45 o
  18   2   2       18.71       17.86      1.55 o
  19   2   2        0.98        2.30      1.58 o
  20   2   2       36.56       36.57      2.57 o
   1   3   2      151.82      107.84      3.62 o
   2   3   2      835.44      770.86      9.05 o
   3   3   2      253.17      276.57      6.22 o
   4   3   2      441.90      392.14      4.74 o
   5   3   2      634.32      591.28      5.33 o
   6   3   2       15.55        8.45      1.72 o
   7   3   2      162.10      189.20      3.34 o
   8   3   2      358.74      332.07      4.89 o
   9   3   2      206.21      183.12      4.76 o
  10   3   2      134.43      138.21      4.57 o
  11   3   2       41.86       59.70      5.65 o
  12   3   2      292.95      248.55      2.88 o
  13   3   2        4.82        1.25      1.53 o
  14   3   2       18.63       16.00      1.80 o
  15   3   2        0.32       -0.61      1.52 o
  16   3   2       64.67       57.64      2.20 o
  17   3   2       34.08       33.74      2.30 o
  18   3   2        8.47        6.95      1.72 o
  19   3   2        3.59        3.31      1.49 o
  20   3   2        0.53        1.26      1.98 o
   0   4   2       62.41       92.90      5.43 o
   1   4   2      242.02      365.91      3.07 o
   2   4   2     1618.36     1731.01     14.02 o
   3   4   2        1.08        7.67      1.93 o
   4   4   2       48.38       59.03      1.81 o
   5   4   2      142.50      168.61      4.99 o
   6   4   2       10.75        1.91      1.98 o
   7   4   2      433.31      515.48      8.78 o
   8   4   2       89.55       86.96      6.33 o
   9   4   2        4.23        2.34      4.55 o
  10   4   2       49.85       51.34      7.28 o
  11   4   2       29.06       19.45      1.96 o
  12   4   2       70.73       51.04      2.50 o
  13   4   2      263.61      216.75      3.87 o
  14   4   2      345.43      364.78      9.79 o
  15   4   2      107.59      112.94      2.81 o
  16   4   2        8.44        3.78      1.78 o
  17   4   2       73.04       60.14      2.92 o
  18   4   2       18.41       27.42      1.84 o
  19   4   2       15.52        9.53      1.44 o
   1   5   2      531.11      693.83      6.90 o
   2   5   2      153.33      255.08      3.17 o
   3   5   2       51.54       56.83      2.48 o
   4   5   2      365.42      482.44      7.06 o
   5   5   2        6.20       16.75      2.24 o
   6   5   2      443.44      433.23      8.43 o
   7   5   2        2.07       -0.65      2.41 o
   8   5   2       74.45       38.91      6.18 o
   9   5   2       68.22       76.88      7.67 o
  10   5   2        1.40        0.56      2.09 o
  11   5   2       59.40       62.84      2.42 o
  12   5   2      214.12      182.35      4.08 o
  13   5   2       11.13       12.92      2.28 o
  14   5   2        0.58       -1.79      1.79 o
  15   5   2       17.14       16.05      1.69 o
  16   5   2      218.82      226.82      6.54 o
  17   5   2       94.64      105.72      2.53 o
  18   5   2        3.27        5.49      1.50 o
  19   5   2        4.75        5.98      2.01 o
   0   6   2      548.90      660.78     12.31 o
   1   6   2     1072.42     1223.05     11.43 o
   2   6   2        2.37        4.93      3.43 o
   3   6   2     2964.50     2968.13     20.15 o
   4   6   2      240.59      289.28      6.96 o
   5   6   2      833.06      845.21     11.79 o
   6   6   2     1316.00     1293.15     27.12 o
   7   6   2      305.86      265.99     10.61 o
   8   6   2       48.57       44.91      6.60 o
   9   6   2       72.64       64.52      3.24 o
  10   6   2        5.68       10.41      2.40 o
  11   6   2       56.98       46.52      4.35 o
  12   6   2       49.93       42.01      2.52 o
  13   6   2      131.55      117.61      5.58 o
  14   6   2        6.05        4.94      1.39 o
  15   6   2       16.87       12.55      1.71 o
  16   6   2       48.18       44.34      1.84 o
  17   6   2       96.85      112.78      3.48 o
  18   6   2       24.17       26.07      2.47 o
   1   7   2      448.29      383.18     13.64 o
   2   7   2      217.42      216.63      8.65 o
   3   7   2       72.37       66.10      6.25 o
   4   7   2      330.16      282.14     10.95 o
   5   7   2        1.63        1.85      5.09 o
   6   7   2       33.28       31.62      5.91 o
   7   7   2      119.53      117.35      4.40 o
   8   7   2        3.52       -1.68      3.56 o
   9   7   2        0.30        1.53      2.50 o
  10   7   2      112.04      113.30      3.41 o
  11   7   2       46.68       31.14      2.89 o
  12   7   2       67.47       55.33      2.50 o
  13   7   2       76.68       74.93      2.71 o
  14   7   2        0.03        0.54      1.89 o
  15   7   2        0.57        1.04      1.81 o
  16   7   2        0.39        2.43      1.42 o
  17   7   2        1.65        1.90      1.59 o
   0   8   2        4.01        0.18      6.66 o
   1   8   2      391.55      395.54     12.21 o
   2   8   2       12.25       24.84      6.45 o
   3   8   2      607.53      660.25      5.19 o
   4   8   2      145.44      142.31      3.75 o
   5   8   2       15.95       33.94      2.22 o
   6   8   2       39.22       23.57      2.57 o
   7   8   2      366.76      333.10      8.98 o
   8   8   2        3.72        2.21      3.76 o
   9   8   2      107.81       77.20      5.15 o
  10   8   2        3.47        1.37      2.52 o
  11   8   2       26.10       23.85      2.80 o
  12   8   2       30.86       36.59      2.30 o
  13   8   2       93.91      100.92      2.86 o
  14   8   2        0.31        0.59      2.24 o
  15   8   2        4.24        2.83      2.06 o
  16   8   2        2.51        6.60      2.76 o
   1   9   2      181.88      162.39      2.91 o
   2   9   2      501.69      475.41      4.15 o
   3   9   2        3.86        4.05      1.80 o
   4   9   2      121.12      119.59      2.70 o
   5   9   2        0.75        1.22      2.39 o
   6   9   2       69.28       57.16      2.66 o
   7   9   2       29.94       32.87      4.82 o
   8   9   2        1.96        7.58      2.74 o
   9   9   2        0.30       -0.82      2.54 o
  10   9   2      202.40      178.79      9.38 o
  11   9   2       14.48       12.42      3.61 o
  12   9   2        3.30        2.32      2.29 o
  13   9   2        3.95        3.51      2.11 o
  14   9   2       21.56       20.43      2.25 o
  15   9   2        9.59        8.31      1.85 o
  16   9   2        0.66       -0.54      1.95 o
   0  10   2      180.83      162.47      4.29 o
   1  10   2      290.19      261.87      3.56 o
   2  10   2       42.63       30.04      2.13 o
   3  10   2      806.97      715.66      7.72 o
   4  10   2       14.42        8.84      1.94 o
   5  10   2      148.95      141.23      4.76 o
   6  10   2        0.00       -2.13      2.13 o
   7  10   2        3.73        2.91      2.64 o
   8  10   2        5.91        2.17      2.58 o
   9  10   2        5.65        6.55      2.59 o
  10  10   2       32.67       47.48      3.09 o
  11  10   2        0.78       -0.05      1.76 o
  12  10   2        1.33        1.09      1.63 o
  13  10   2        2.43        0.19      1.85 o
  14  10   2        3.96        4.92      1.72 o
   1  11   2       26.78       29.46      2.13 o
   2  11   2      270.73      219.63      3.35 o
   3  11   2        8.26       14.48      2.33 o
   4  11   2      368.66      360.45      5.50 o
   5  11   2      196.55      178.04      4.13 o
   6  11   2      135.15      174.03      6.37 o
   7  11   2       32.81       44.14      2.87 o
   8  11   2        0.43        2.71      2.51 o
   9  11   2       12.71        9.35      2.21 o
  10  11   2       14.99       13.85      1.72 o
  11  11   2        1.98        0.31      1.57 o
  12  11   2        1.94        2.35      1.68 o
  13  11   2       10.87       10.20      2.08 o
   0  12   2        7.05        3.01      2.47 o
   1  12   2       19.47       12.74      2.18 o
   2  12   2       13.63        4.23      2.03 o
   3  12   2       16.88       15.09      2.06 o
   4  12   2       19.64        7.09      2.41 o
   5  12   2       21.73       21.83      2.40 o
   6  12   2        1.78        3.88      3.36 o
   7  12   2      211.85      227.96      8.66 o
   8  12   2        4.32        3.57      1.91 o
   9  12   2      152.61      160.64      2.85 o
  10  12   2       23.37       23.40      2.47 o
   1  13   2        7.60       13.73      2.41 o
   2  13   2       14.80       21.00      3.49 o
   3  13   2       25.71       14.23      3.41 o
   4  13   2        3.87        1.12      3.03 o
   5  13   2        0.59        2.41      2.92 o
   6  13   2       12.93       16.44      2.90 o
   7  13   2       71.07       63.80      3.06 o
   1   1   3     3404.83     3383.35     10.07 o
   2   1   3     8610.94     8595.76     24.57 o
   3   1   3     3426.25     3210.62     12.95 o
   4   1   3      605.66      511.56      6.06 o
   5   1   3      564.97      574.18     12.40 o
   6   1   3      732.42      833.50     12.73 o
   7   1   3     1751.74     1982.26     25.81 o
   8   1   3      215.62      249.84      4.05 o
   9   1   3      359.85      375.39      7.34 o
  10   1   3        9.05       14.05      2.22 o
  11   1   3      534.42      529.20      6.86 o
  12   1   3       55.05       69.87      1.77 o
  13   1   3      141.90      132.10      2.09 o
  14   1   3        7.31        4.20      1.46 o
  15   1   3       54.09       44.91      1.85 o
  16   1   3        3.03        1.71      1.52 o
  17   1   3       17.79       16.13      1.53 o
  18   1   3       30.05       36.27      1.54 o
  19   1   3       14.08       13.66      1.35 o
  20   1   3        0.92        0.10      2.11 o
   0   2   3       19.68        6.93      2.51 o
   1   2   3     9746.72     9614.29     17.65 o
   2   2   3     2206.13     2099.43     30.05 o
   3   2   3      601.50      575.54      6.04 o
   4   2   3     1053.54     1007.48      8.70 o
   5   2   3      644.39      683.78      7.45 o
   6   2   3     1439.68     1564.10     10.13 o
   7   2   3       47.02       47.32      2.52 o
   8   2   3      712.74      802.86      7.09 o
   9   2   3      274.79      273.68      4.93 o
  10   2   3      229.35      262.26      7.51 o
  11   2   3      151.79      176.47      5.86 o
  12   2   3       77.03       89.87      1.94 o
  13   2   3        3.33        2.87      1.40 o
  14   2   3       51.31       57.88      1.93 o
  15   2   3       31.29       36.70      1.73 o
  16   2   3      221.34      201.58      3.74 o
  17   2   3        0.88        1.44      1.46 o
  18   2   3       41.60       39.09      1.71 o
  19   2   3       23.94       18.52      1.70 o
  20   2   3        1.45        1.90      2.01 o
   1   3   3     3188.83     3089.48     38.95 o
   2   3   3      790.10      800.94     32.32 o
   3   3   3        4.21        5.31      2.82 o
   4   3   3      657.91      680.93     10.98 o
   5   3   3      366.36      326.43      7.00 o
   6   3   3     1091.40     1075.98     10.10 o
   7   3   3        1.17        4.35      2.12 o
   8   3   3      108.49       94.34      3.69 o
   9   3   3      425.24      461.06      6.11 o
  10   3   3       46.14       38.76      3.51 o
  11   3   3      559.31      594.89      7.16 o
  12   3   3        0.29        1.01      2.23 o
  13   3   3       93.01       86.18      1.95 o
  14   3   3        0.00        0.11      1.53 o
  15   3   3      101.36       82.37      2.88 o
  16   3   3      162.82      189.47      4.95 o
  17   3   3       21.04       21.94      2.49 o
  18   3   3        0.03        0.80      1.68 o
  19   3   3       56.92       62.20      1.93 o
  20   3   3        1.95        1.50      1.84 o
   0   4   3      565.97      523.06      8.27 o
   1   4   3       36.17       44.64     12.58 o
   2   4   3       26.51       20.83      2.96 o
   3   4   3      324.51      398.97     13.79 o
   4   4   3       87.38      138.55      4.19 o
   5   4   3      322.54      329.56      6.31 o
   6   4   3       14.30        7.92      2.68 o
   7   4   3      296.97      280.23      8.51 o
   8   4   3        5.74        6.60      3.10 o
   9   4   3       52.81       49.26      6.08 o
  10   4   3      406.52      396.13     12.76 o
  11   4   3       13.83       16.16      1.98 o
  12   4   3       19.17       11.31      1.68 o
  13   4   3       54.23       49.79      2.24 o
  14   4   3      309.93      291.81      3.68 o
  15   4   3       27.18       27.23      2.03 o
  16   4   3        3.94       -1.53      2.24 o
  17   4   3      126.90      139.36      3.58 o
  18   4   3       50.96       53.90      2.04 o
  19   4   3       12.05       17.52      1.89 o
   1   5   3      157.90      224.42      4.34 o
   2   5   3      546.65      628.47      7.53 o
   3   5   3     2519.33     2780.97     31.82 o
   4   5   3       95.27       89.29      3.73 o
   5   5   3      871.90      885.79     10.48 o
   6   5   3      311.22      333.33      9.42 o
   7   5   3      522.58      614.14     25.68 o
   8   5   3       97.62      122.08     10.07 o
   9   5   3      209.78      171.97      9.25 o
  10   5   3      207.67      217.43      3.33 o
  11   5   3       17.80       13.54      2.04 o
  12   5   3        7.53        5.78      1.72 o
  13   5   3      535.72      437.75      5.01 o
  14   5   3      144.95      143.34      3.11 o
  15   5   3      185.42      161.05      3.90 o
  16   5   3       95.68      116.51      3.33 o
  17   5   3        0.13        0.36      1.99 o
  18   5   3       60.49       61.19      1.95 o
  19   5   3        2.61        5.00      1.95 o
   0   6   3     1786.01     1881.21     20.78 o
   1   6   3     1185.08     1420.97     12.80 o
   2   6   3      769.42      893.80     35.56 o
   3   6   3      103.36      163.45      7.96 o
   4   6   3       58.23       39.90      5.27 o
   5   6   3      174.23      194.33      9.26 o
   6   6   3      831.37      827.76     17.51 o
   7   6   3      111.31       99.77      7.59 o
   8   6   3       36.09       32.64      6.79 o
   9   6   3      285.75      297.13      3.67 o
  10   6   3      398.70      342.59      4.10 o
  11   6   3        0.92       -0.97      1.97 o
  12   6   3      142.57      106.44      3.06 o
  13   6   3        0.38       -0.36      1.95 o
  14   6   3       24.73       14.96      1.76 o
  15   6   3       52.81       51.21      2.01 o
  16   6   3        1.12        5.62      1.51 o
  17   6   3       75.40       81.90      2.06 o
  18   6   3       13.97        8.77      2.19 o
   1   7   3      170.57      164.47      5.56 o
   2   7   3      156.67      165.74      8.30 o
   3   7   3       86.28       63.07      6.38 o
   4   7   3      345.45      382.77     12.11 o
   5   7   3        0.11       -1.17      5.24 o
   6   7   3        0.05        2.27      2.97 o
   7   7   3       42.42       50.24      3.28 o
   8   7   3       56.28       37.16      4.67 o
   9   7   3      198.85      220.08      8.20 o
  10   7   3        1.81        1.59      2.05 o
  11   7   3       37.85       37.77      2.40 o
  12   7   3        8.33        4.20      2.05 o
  13   7   3        0.01        0.32      1.95 o
  14   7   3       88.14       81.26      2.63 o
  15   7   3        7.04        6.13      1.62 o
  16   7   3        7.11        4.36      2.03 o
  17   7   3        2.28        6.04      3.15 o
   0   8   3     1360.71     1212.59     19.50 o
   1   8   3       16.53       30.04      6.60 o
   2   8   3      375.39      340.70      4.82 o
   3   8   3      318.03      319.16      6.18 o
   4   8   3       22.62       17.72      2.04 o
   5   8   3      101.06      111.95      3.43 o
   6   8   3      298.96      320.52      4.89 o
   7   8   3       41.43       36.53      2.84 o
   8   8   3     1244.05     1255.54     28.50 o
   9   8   3        0.03       -1.16      2.67 o
  10   8   3      690.51      667.88     23.13 o
  11   8   3       97.40       86.44      3.98 o
  12   8   3        0.11       -0.06      1.94 o
  13   8   3      121.59      124.73      3.26 o
  14   8   3       83.22       76.52      2.55 o
  15   8   3       41.25       44.42      2.42 o
  16   8   3      117.87      157.12      3.92 o
   1   9   3        0.99        5.31      1.85 o
   2   9   3        0.26        0.84      1.77 o
   3   9   3      121.77      134.55      2.66 o
   4   9   3      164.20      159.45      2.84 o
   5   9   3      874.52      750.04      7.85 o
   6   9   3        2.00       -0.11      2.20 o
   7   9   3      848.46      750.18     10.99 o
   8   9   3       51.43       55.70      3.34 o
   9   9   3      258.70      225.10      7.27 o
  10   9   3        0.81       -0.51      2.55 o
  11   9   3       28.30       14.51      4.37 o
  12   9   3        5.97        8.16      2.39 o
  13   9   3        9.45       13.64      1.82 o
  14   9   3       39.76       32.18      2.26 o
  15   9   3        9.16       10.75      2.63 o
   0  10   3      262.65      270.32      5.13 o
   1  10   3       25.94       64.97      5.77 o
   2  10   3       49.32       22.27      2.84 o
   3  10   3       53.20       64.46      2.39 o
   4  10   3      400.05      347.32      5.37 o
   5  10   3      131.11      114.97     12.18 o
   6  10   3      374.59      324.27     13.86 o
   7  10   3        8.51        4.64      2.52 o
   8  10   3       33.34       34.74      2.99 o
   9  10   3        2.48        3.49      2.48 o
  10  10   3       71.14       53.25      3.62 o
  11  10   3       11.40       17.23      2.37 o
  12  10   3        6.53        4.69      1.65 o
  13  10   3        7.03        5.79      1.91 o
  14  10   3        0.03       -0.41      2.23 o
   1  11   3        2.97        2.07      1.86 o
   2  11   3        5.61        6.06      2.26 o
   3  11   3       35.75       33.39      2.45 o
   4  11   3      202.71      213.18      4.07 o
   5  11   3      194.03      142.03      6.01 o
   6  11   3        4.91        2.30      3.85 o
   7  11   3        0.25        6.57      2.43 o
   8  11   3       66.68       65.00      2.88 o
   9  11   3       12.67       24.77      2.44 o
  10  11   3       15.85       10.17      1.77 o
  11  11   3       37.96       38.96      1.80 o
  12  11   3        9.65        8.91      2.49 o
  13  11   3       18.75       23.19      2.28 o
   0  12   3       45.64       26.10      4.07 o
   1  12   3        9.09       11.98      2.14 o
   2  12   3        8.00        8.98      2.05 o
   3  12   3       14.90       13.29      2.44 o
   4  12   3       61.68       61.21      2.91 o
   5  12   3       16.38       20.81      3.97 o
   6  12   3      110.13      129.45      5.11 o
   7  12   3       11.64       10.01      2.12 o
   8  12   3       32.20       57.64      2.45 o
   9  12   3        3.23       -1.32      1.77 o
  10  12   3        9.75        4.60      1.61 o
   1  13   3        0.22        1.97      2.27 o
   2  13   3        2.15        1.89      3.10 o
   3  13   3       17.70       27.60      3.45 o
   4  13   3        5.94        5.52      3.07 o
   5  13   3       42.15       28.44      3.22 o
   6  13   3        5.29        0.32      2.70 o
   7  13   3      116.32      111.96      3.45 o
   0   0   4    14039.60    14599.74     37.59 o
   1   0   4    29384.81    26906.12    108.25 o
   2   0   4    19351.02    18393.05    423.75 o
   3   0   4     1791.64     1875.73     19.69 o
   4   0   4     1076.05     1240.41     31.23 o
   5   0   4      117.82      120.98      3.46 o
   6   0   4       40.06       43.41      2.52 o
   7   0   4        1.87        2.78      1.71 o
   8   0   4      165.80      205.77      4.68 o
   9   0   4       88.28       94.95      4.12 o
  10   0   4        2.56        4.66      3.19 o
  11   0   4       48.32       30.55      4.10 o
  12   0   4      886.17      959.50     16.13 o
  13   0   4      685.80      693.44      7.15 o
  14   0   4        6.98        1.18      1.89 o
  15   0   4       58.75       42.00      2.79 o
  16   0   4       27.72       21.22      2.57 o
  17   0   4      123.58      142.95      5.05 o
  18   0   4       83.31       94.15      2.35 o
  19   0   4      246.66      313.34     11.74 o
   1   1   4    15944.26    14787.40     73.70 o
   2   1   4    36041.70    33397.59    168.15 o
   3   1   4    12659.00    12022.17     35.68 o
   4   1   4     1432.65     1394.49     11.56 o
   5   1   4     1585.56     1440.12      8.91 o
   6   1   4       14.16       33.14      1.80 o
   7   1   4      536.37      592.70      6.87 o
   8   1   4     2205.23     2174.14     29.30 o
   9   1   4       22.77       28.86      1.90 o
  10   1   4        0.61        4.22      2.38 o
  11   1   4      181.47      189.81      6.83 o
  12   1   4        5.65        5.25      1.28 o
  13   1   4      553.15      560.31      4.18 o
  14   1   4      120.67      114.54      2.29 o
  15   1   4        1.05        0.12      1.68 o
  16   1   4        4.63        4.16      1.63 o
  17   1   4       50.15       59.25      1.73 o
  18   1   4       81.36       87.13      2.01 o
  19   1   4       14.87       13.14      1.45 o
  20   1   4       16.75       23.50      2.15 o
   0   2   4     1274.96     1054.74      9.61 o
   1   2   4     1156.02     1045.23     17.32 o
   2   2   4    19688.55    19169.45     48.93 o
   3   2   4     2761.79     2714.03     13.73 o
   4   2   4     7953.01     7652.12     47.25 o
   5   2   4        0.38        3.43      1.58 o
   6   2   4       25.27       18.54      1.80 o
   7   2   4      398.75      441.53      5.30 o
   8   2   4      760.49      781.35      8.44 o
   9   2   4       54.03       59.91      2.82 o
  10   2   4      159.94      190.13      4.27 o
  11   2   4      226.18      240.71      4.17 o
  12   2   4      327.15      325.31      5.32 o
  13   2   4       38.95       31.93      1.55 o
  14   2   4      554.74      517.00      5.14 o
  15   2   4       99.58       78.92      2.39 o
  16   2   4       11.12        6.17      1.59 o
  17   2   4       36.51       53.19      2.15 o
  18   2   4       15.26       19.23      2.34 o
  19   2   4        0.02       -0.33      1.79 o
  20   2   4        0.04       -0.28      1.34 o
   1   3   4     1493.41     1547.94     13.12 o
   2   3   4     1082.72     1272.60     38.66 o
   3   3   4     5819.77     5801.44    110.49 o
   4   3   4       38.57       33.82      5.23 o
   5   3   4      334.45      366.89      5.88 o
   6   3   4     1716.77     1815.70     11.82 o
   7   3   4      256.28      235.31      4.97 o
   8   3   4       17.73       33.07      2.77 o
   9   3   4       12.70        5.50      2.74 o
  10   3   4      366.33      390.10      8.64 o
  11   3   4      123.13      115.01      1.96 o
  12   3   4      464.28      463.74      3.53 o
  13   3   4      459.15      425.21      3.66 o
  14   3   4      419.78      391.45      4.85 o
  15   3   4       44.15       40.56      4.32 o
  16   3   4       55.17       52.20      4.55 o
  17   3   4        0.03       -0.78      2.18 o
  18   3   4        5.17        1.76      2.14 o
  19   3   4       15.57       12.51      1.90 o
  20   3   4       10.90       14.99      1.92 o
   0   4   4     2860.53     2920.95     21.16 o
   1   4   4      524.72      511.60      6.59 o
   2   4   4     1190.90     1286.06     44.33 o
   3   4   4      318.72      251.40      7.25 o
   4   4   4       49.30       43.89      4.12 o
   5   4   4     2408.26     2509.08     17.17 o
   6   4   4      674.22      746.73     10.00 o
   7   4   4       53.32       64.43      4.07 o
   8   4   4       71.57       72.77      4.67 o
   9   4   4      229.78      228.60      7.06 o
  10   4   4       47.45       32.00      2.08 o
  11   4   4      343.66      320.23      6.01 o
  12   4   4       11.39       14.01      1.82 o
  13   4   4       12.88       15.46      1.93 o
  14   4   4       71.86       67.32      2.69 o
  15   4   4      199.78      184.21      3.48 o
  16   4   4       13.83       20.43      2.55 o
  17   4   4       49.60       51.30      2.70 o
  18   4   4       18.14       19.63      2.15 o
  19   4   4        0.08       -1.18      1.63 o
   1   5   4       41.18       62.20      3.00 o
   2   5   4      809.65     1000.47     10.27 o
   3   5   4      517.67      622.28      8.57 o
   4   5   4      914.83     1044.05     18.86 o
   5   5   4      108.96      149.52      5.12 o
   6   5   4      560.94      671.12     19.03 o
   7   5   4      461.78      545.40     18.05 o
   8   5   4       84.90       84.15      5.16 o
   9   5   4       57.11       79.76      3.07 o
  10   5   4      153.55      165.57      3.09 o
  11   5   4       77.20       86.99      4.72 o
  12   5   4       32.55       27.63      2.00 o
  13   5   4        0.11        2.92      2.14 o
  14   5   4       51.29       50.83      2.48 o
  15   5   4        0.31       -1.47      1.65 o
  16   5   4        0.07        0.32      1.75 o
  17   5   4       31.75       33.56      1.88 o
  18   5   4      103.78      107.29      2.69 o
  19   5   4       15.10       22.58      2.13 o
   0   6   4      983.93     1158.65     31.00 o
   1   6   4      149.81      110.88      2.84 o
   2   6   4       85.19      107.62      3.20 o
   3   6   4      334.56      427.27      7.60 o
   4   6   4       33.44       33.82      3.48 o
   5   6   4      598.60      645.48      9.91 o
   6   6   4      305.90      367.02      8.08 o
   7   6   4      162.52      180.70     15.31 o
   8   6   4      187.87      199.73      7.55 o
   9   6   4      202.62      183.15      5.33 o
  10   6   4       92.49       93.97      3.97 o
  11   6   4      270.57      252.91      4.71 o
  12   6   4        0.88        2.35      2.37 o
  13   6   4        0.31        1.09      2.45 o
  14   6   4        3.25        2.77      1.91 o
  15   6   4        1.54       -0.57      1.33 o
  16   6   4        2.80        4.32      1.39 o
  17   6   4        0.00       -0.61      2.76 o
  18   6   4        8.72        9.86      1.60 o
   1   7   4     1388.71     1422.93     39.07 o
   2   7   4      239.55      228.31      9.82 o
   3   7   4       22.86       17.15      5.45 o
   4   7   4      472.78      485.51     14.35 o
   5   7   4        0.62        1.07      6.09 o
   6   7   4      450.36      502.95      7.20 o
   7   7   4        2.07        1.76      2.02 o
   8   7   4       12.56       16.68      2.64 o
   9   7   4      274.87      249.43      4.59 o
  10   7   4     1056.64      980.15     20.29 o
  11   7   4       76.62       77.94      3.32 o
  12   7   4      243.64      238.51      3.82 o
  13   7   4       11.55        5.40      2.00 o
  14   7   4        0.51        1.02      1.85 o
  15   7   4       23.98       16.18      1.67 o
  16   7   4      120.12      132.76      2.94 o
  17   7   4       74.94       93.78      3.02 o
   0   8   4     1000.51     1194.75     20.14 o
   1   8   4        1.31        4.74      2.85 o
   2   8   4      532.40      548.86      7.28 o
   3   8   4       56.81       81.65      2.63 o
   4   8   4      123.68       94.85      3.27 o
   5   8   4      636.34      613.25      6.14 o
   6   8   4      345.92      371.77      4.27 o
   7   8   4      188.57      180.11      4.42 o
   8   8   4       53.91       70.16      5.40 o
   9   8   4      474.90      449.06      6.26 o
  10   8   4       10.94       16.11      2.93 o
  11   8   4      579.35      545.21      8.62 o
  12   8   4       74.03       60.53      3.17 o
  13   8   4        1.04        1.01      1.87 o
  14   8   4        7.53        5.49      1.57 o
  15   8   4      143.09      157.27      3.03 o
  16   8   4        0.00       -0.65      2.27 o
   1   9   4      211.41      156.45      3.39 o
   2   9   4     1133.82     1200.14     14.52 o
   3   9   4        3.19       11.09      4.26 o
   4   9   4      195.75      185.49      5.06 o
   5   9   4      447.29      451.34     11.19 o
   6   9   4      439.53      449.31      7.96 o
   7   9   4       36.39       47.72      3.25 o
   8   9   4      103.51      119.97      4.06 o
   9   9   4        0.01        2.82      2.58 o
  10   9   4        0.60        2.05      3.19 o
  11   9   4       10.80       11.08      2.68 o
  12   9   4       39.12       34.68      4.18 o
  13   9   4        1.08        1.27      2.18 o
  14   9   4        7.80        7.95      1.94 o
  15   9   4       10.73       14.88      2.60 o
   0  10   4     2219.13     2178.68     78.00 o
   1  10   4      326.70      291.76      3.72 o
   2  10   4      157.02      142.30      3.44 o
   3  10   4     1059.66      948.29      8.89 o
   4  10   4        2.29        5.96      3.05 o
   5  10   4        6.90       14.85      4.47 o
   6  10   4        4.29        9.96      2.81 o
   7  10   4      166.59      158.78      4.10 o
   8  10   4       43.41       56.75      3.12 o
   9  10   4        6.20        6.74      2.53 o
  10  10   4      106.17      108.77      3.44 o
  11  10   4        6.84       10.21      2.30 o
  12  10   4       35.82       46.57      2.53 o
  13  10   4        0.00        0.13      3.67 o
  14  10   4        3.95        2.38      2.23 o
   1  11   4       80.05       67.16      2.81 o
   2  11   4       42.02       47.24      2.57 o
   3  11   4        6.96        1.53      2.13 o
   4  11   4      125.45      129.30      4.17 o
   5  11   4       33.54       54.61      3.35 o
   6  11   4       20.92       35.12      4.50 o
   7  11   4       29.36       31.08      4.34 o
   8  11   4        0.07       -0.71      2.23 o
   9  11   4        0.95       -0.42      2.19 o
  10  11   4        3.56        0.51      2.12 o
  11  11   4        0.36        0.92      1.85 o
  12  11   4        2.55        0.11      2.25 o
   0  12   4      254.58      271.72      6.92 o
   1  12   4       11.77        2.97      2.59 o
   2  12   4       59.66       44.83      4.50 o
   3  12   4      191.58      194.67      4.33 o
   4  12   4        0.03        2.09      3.61 o
   5  12   4        4.71        4.93      3.59 o
   6  12   4       36.30       34.48      4.02 o
   7  12   4      132.40      121.79      4.75 o
   8  12   4        0.44        1.09      1.92 o
   9  12   4        6.09       11.03      1.88 o
  10  12   4       91.53      120.80      4.90 o
   1  13   4       53.63       42.93      2.65 o
   2  13   4       28.73       36.63      3.70 o
   3  13   4       21.63       13.74      3.35 o
   4  13   4       34.63       47.89      3.58 o
   5  13   4       78.71      104.76      4.03 o
   6  13   4        7.24       16.34      2.89 o
   7  13   4        1.28       -0.35      2.27 o
   1   1   5     3120.97     2994.31     32.86 o
   2   1   5     6592.57     6173.31     61.28 o
   3   1   5      570.97      526.91      4.88 o
   4   1   5      707.47      622.92      7.37 o
   5   1   5      221.70      234.11      5.64 o
   6   1   5     1525.75     1533.40     12.96 o
   7   1   5       19.83       28.71      1.74 o
   8   1   5       62.83       72.59      2.16 o
   9   1   5       19.61       18.83      1.72 o
  10   1   5       23.13       17.34      3.03 o
  11   1   5      626.09      603.40      6.41 o
  12   1   5      714.46      711.27      8.41 o
  13   1   5       10.53       10.25      1.64 o
  14   1   5      110.48       99.40      2.46 o
  15   1   5       85.47       86.43      2.33 o
  16   1   5        2.02        0.20      1.64 o
  17   1   5        0.21       -1.10      1.42 o
  18   1   5       36.01       44.38      1.60 o
  19   1   5       17.13       19.87      1.90 o
   0   2   5     1084.14     1110.04      9.47 o
   1   2   5        0.07        0.46      1.21 o
   2   2   5      182.92      201.54      3.97 o
   3   2   5     1514.94     1438.63     19.58 o
   4   2   5     1084.14     1186.89      7.93 o
   5   2   5     1212.15     1265.60     13.57 o
   6   2   5        4.93       10.59      2.05 o
   7   2   5       81.67      117.21      3.80 o
   8   2   5       72.72       83.89      2.59 o
   9   2   5      139.32      169.57      4.71 o
  10   2   5       10.08       13.84      3.29 o
  11   2   5      519.91      523.30      3.57 o
  12   2   5       17.22        8.75      1.38 o
  13   2   5      488.71      469.38      4.85 o
  14   2   5       56.93       55.11      2.08 o
  15   2   5       53.16       46.04      2.35 o
  16   2   5        0.24       -0.10      2.23 o
  17   2   5       24.81       30.66      2.60 o
  18   2   5       69.56       67.80      3.96 o
  19   2   5       40.21       44.73      2.20 o
   1   3   5     3379.09     3619.71     14.14 o
   2   3   5     2354.36     2611.52     86.78 o
   3   3   5      167.88      199.79      6.71 o
   4   3   5       27.66       34.32      2.53 o
   5   3   5     3132.32     3336.39    119.55 o
   6   3   5        0.44        0.40      2.09 o
   7   3   5        5.31       21.99      2.52 o
   8   3   5       14.73        6.49      2.50 o
   9   3   5        6.78       12.98      3.05 o
  10   3   5      163.27      189.28      5.58 o
  11   3   5       39.95       23.58      1.52 o
  12   3   5      276.19      294.55      3.28 o
  13   3   5      249.13      216.98      3.63 o
  14   3   5       64.61       59.52      3.17 o
  15   3   5        0.89        2.25      2.44 o
  16   3   5        1.02        0.38      2.31 o
  17   3   5        3.54        4.46      2.18 o
  18   3   5       32.97       36.15      3.57 o
  19   3   5        5.65        5.39      1.77 o
   0   4   5      103.44       64.31      4.74 o
   1   4   5       87.98       99.70      3.74 o
   2   4   5     1969.00     2053.74     51.17 o
   3   4   5       12.26       10.79      3.61 o
   4   4   5      117.25      126.85      6.39 o
   5   4   5     1072.43     1171.42     17.62 o
   6   4   5     2504.83     2487.33     41.68 o
   7   4   5       52.50       31.93      3.65 o
   8   4   5       37.89       35.33      3.93 o
   9   4   5      256.01      235.55      7.44 o
  10   4   5        9.48        0.95      1.54 o
  11   4   5       28.69       23.08      2.02 o
  12   4   5      406.44      377.90      5.61 o
  13   4   5       58.57       32.26      2.32 o
  14   4   5      273.48      275.02      5.43 o
  15   4   5      323.49      292.94      8.50 o
  16   4   5       57.13       50.24      2.87 o
  17   4   5        0.46       -1.31      2.08 o
  18   4   5        2.45        1.92      1.97 o
  19   4   5        8.40        5.98      1.56 o
   1   5   5        8.99       10.10      2.27 o
   2   5   5      130.30      184.92      8.24 o
   3   5   5     1129.07     1241.28     21.33 o
   4   5   5      577.99      623.24     12.57 o
   5   5   5       29.84       41.74      3.73 o
   6   5   5      708.12      679.67     10.66 o
   7   5   5       52.40       36.76      6.24 o
   8   5   5        9.22        3.26      6.37 o
   9   5   5      100.78      106.58      3.01 o
  10   5   5       49.71       46.37      2.72 o
  11   5   5       14.81       13.09      2.46 o
  12   5   5      193.85      177.90      4.28 o
  13   5   5      293.60      246.82      5.79 o
  14   5   5        0.36        1.86      1.85 o
  15   5   5       40.29       36.60      3.01 o
  16   5   5      104.11      105.34      6.37 o
  17   5   5       23.68       28.55      2.33 o
  18   5   5       15.24       15.33      1.87 o
   0   6   5      103.26      124.58      4.74 o
   1   6   5      371.22      368.92      8.74 o
   2   6   5       73.75       86.90      2.93 o
   3   6   5       67.49       77.88      3.26 o
   4   6   5       56.94       59.39      3.26 o
   5   6   5      265.05      288.26     12.25 o
   6   6   5        0.01       -1.62      3.44 o
   7   6   5       36.67       37.20      3.55 o
   8   6   5       96.10       94.84      3.70 o
   9   6   5        7.18        1.13      2.47 o
  10   6   5       20.06       15.52      2.38 o
  11   6   5      144.18      119.19      5.30 o
  12   6   5      125.80       85.66      3.53 o
  13   6   5       14.29        6.20      2.54 o
  14   6   5       85.27       90.64      2.77 o
  15   6   5        5.93        2.74      2.36 o
  16   6   5       52.32       55.16      2.60 o
  17   6   5      145.74      158.36      4.68 o
  18   6   5       53.23       48.01      1.82 o
   1   7   5      197.40      221.41      8.33 o
   2   7   5      660.84      650.15     15.70 o
   3   7   5      495.53      502.66     14.44 o
   4   7   5      719.66      710.57     17.40 o
   5   7   5      328.50      338.74      6.46 o
   6   7   5       15.61       10.56      2.33 o
   7   7   5      417.83      422.26      5.83 o
   8   7   5      108.43       96.96      3.35 o
   9   7   5        5.28       -1.84      2.85 o
  10   7   5       40.04       41.29      3.31 o
  11   7   5      232.97      248.09      4.96 o
  12   7   5        1.48        1.28      2.06 o
  13   7   5        0.24        0.37      2.04 o
  14   7   5      213.37      237.70      5.49 o
  15   7   5        2.45        4.20      1.88 o
  16   7   5       67.60       83.63      2.06 o
  17   7   5      137.42      155.13      3.28 o
   0   8   5      712.96      712.28     21.86 o
   1   8   5      158.38      161.12      3.07 o
   2   8   5     2116.97     2151.50     36.52 o
   3   8   5        3.08        7.55      2.81 o
   4   8   5      253.39      242.23      8.66 o
   5   8   5      303.01      264.43      5.27 o
   6   8   5      242.75      269.52      4.12 o
   7   8   5       66.28       54.00      3.31 o
   8   8   5       38.15       48.99      3.40 o
   9   8   5      391.22      321.50      5.52 o
  10   8   5       19.48       31.21      3.18 o
  11   8   5      240.55      207.25      4.56 o
  12   8   5      170.07      170.50      4.20 o
  13   8   5       70.42       87.70      3.50 o
  14   8   5       90.53      102.16      3.02 o
  15   8   5        0.15        2.23      1.93 o
  16   8   5       21.76       25.95      2.39 o
   1   9   5      420.06      462.50      4.89 o
   2   9   5      384.61      382.66     12.94 o
   3   9   5     1033.19     1093.07      9.36 o
   4   9   5      854.66      852.90     11.45 o
   5   9   5       11.29        2.81      3.11 o
   6   9   5       70.55       55.99      3.48 o
   7   9   5        1.92        1.79      2.88 o
   8   9   5      569.30      527.91      6.74 o
   9   9   5        8.12       11.09      2.73 o
  10   9   5      780.62      727.62      7.29 o
  11   9   5        6.24        2.89      2.47 o
  12   9   5       34.75       41.73      2.83 o
  13   9   5      102.48      113.26      4.65 o
  14   9   5       12.51       10.08      3.21 o
  15   9   5        6.80        9.52      2.26 o
   0  10   5      452.43      552.50     27.03 o
   1  10   5       93.84      106.83      3.21 o
   2  10   5       12.43        9.91      3.23 o
   3  10   5      588.14      494.27     17.14 o
   4  10   5      396.26      413.57     20.77 o
   5  10   5        8.73       14.07      3.16 o
   6  10   5      582.69      519.74      9.93 o
   7  10   5      405.94      375.96      9.43 o
   8  10   5       58.85       69.73      3.26 o
   9  10   5       79.56      101.18      3.48 o
  10  10   5       74.44       87.55      3.28 o
  11  10   5      123.47      115.46      3.22 o
  12  10   5       30.00       35.40      3.44 o
  13  10   5      300.74      330.70      3.61 o
  14  10   5        1.30        0.09      2.01 o
   1  11   5        1.27        3.59      2.93 o
   2  11   5      158.98      133.37      4.25 o
   3  11   5        0.98        1.88      2.72 o
   4  11   5        2.86        2.24      2.76 o
   5  11   5       16.61       10.93      4.13 o
   6  11   5       31.21       37.89      4.51 o
   7  11   5       60.40       71.48      4.87 o
   8  11   5       51.52       36.51      4.16 o
   9  11   5       58.94       88.61      4.61 o
  10  11   5        1.11        4.29      3.22 o
  11  11   5       55.72       68.28      2.34 o
  12  11   5       54.74       55.35      2.72 o
   0  12   5       20.31       31.53      4.06 o
   1  12   5        2.46       -0.46      2.48 o
   2  12   5       19.52       15.47      3.68 o
   3  12   5        5.00        2.45      2.52 o
   4  12   5      103.39      125.27      5.32 o
   5  12   5       41.39       49.43      4.27 o
   6  12   5       42.38       62.00      4.30 o
   7  12   5       32.86       30.85      3.71 o
   8  12   5       15.88       15.82      3.07 o
   9  12   5       13.32       10.93      2.92 o
   1  13   5        6.33       13.24      2.33 o
   2  13   5      116.42      161.18      4.94 o
   3  13   5        4.55        8.00      3.11 o
   4  13   5      235.32      237.27      5.33 o
   5  13   5       58.44       96.11      3.89 o
   6  13   5        0.48        0.84      2.49 o
   7  13   5       12.18       15.78      2.41 o
   0   0   6    17829.38    15468.30     48.34 o
   1   0   6      109.60      102.93      2.83 o
   2   0   6     2361.29     2293.36     10.49 o
   3   0   6       61.45       96.52      2.93 o
   4   0   6     2904.85     2701.09     14.36 o
   5   0   6      754.50      760.40     10.63 o
   6   0   6        9.52        6.49      3.05 o
   7   0   6       88.86       68.14      3.87 o
   8   0   6     1062.26     1082.30     12.56 o
   9   0   6      956.45      811.39     14.29 o
  10   0   6        0.65        6.88      3.78 o
  11   0   6      135.19      130.67      6.23 o
  12   0   6      466.09      451.65      5.34 o
  13   0   6        1.13        2.38      2.21 o
  14   0   6      169.37      150.90     14.89 o
  15   0   6      205.71      195.84      8.11 o
  16   0   6      179.97      187.94      5.76 o
  17   0   6        3.46        3.59      3.03 o
  18   0   6      277.27      331.84      4.12 o
  19   0   6        8.88       11.54      1.60 o
   1   1   6      991.01     1157.27      6.87 o
   2   1   6      254.03      335.37      3.90 o
   3   1   6        8.39        2.22      1.47 o
   4   1   6       92.05      103.29      2.92 o
   5   1   6      136.21      233.56      4.94 o
   6   1   6        3.96        4.91      1.99 o
   7   1   6       23.47       19.24      3.02 o
   8   1   6       68.40       79.62      3.16 o
   9   1   6      154.74      124.97      3.32 o
  10   1   6      433.83      421.16      7.51 o
  11   1   6        6.53        4.98      1.44 o
  12   1   6      197.57      188.76      2.87 o
  13   1   6        6.31        3.94      1.59 o
  14   1   6       82.59       55.93      2.52 o
  15   1   6      114.64      101.38      2.88 o
  16   1   6       35.57       27.93      2.20 o
  17   1   6       17.24       22.77      1.80 o
  18   1   6        1.92        1.30      1.47 o
  19   1   6       38.57       34.77      1.93 o
   0   2   6     6445.54     6049.69     45.36 o
   1   2   6       20.79       58.51      2.15 o
   2   2   6       90.31       72.49      3.01 o
   3   2   6       25.53        2.55      3.88 o
   4   2   6     3089.34     2932.92     23.58 o
   5   2   6      435.85      510.86      6.09 o
   6   2   6     1636.38     1486.68     10.66 o
   7   2   6      296.41      362.04      5.91 o
   8   2   6      119.59       98.56      4.21 o
   9   2   6       28.22       39.77      4.80 o
  10   2   6      603.54      565.08     11.85 o
  11   2   6      146.80      149.82      3.10 o
  12   2   6      188.00      165.96      3.55 o
  13   2   6      270.81      262.76      3.83 o
  14   2   6      126.16      122.10      2.97 o
  15   2   6      191.46      202.78      4.32 o
  16   2   6        2.69        0.97      1.89 o
  17   2   6        2.52        2.56      3.34 o
  18   2   6        2.60        3.25      3.12 o
  19   2   6       32.15       30.75      1.98 o
   1   3   6     3913.13     4294.92     70.45 o
   2   3   6     1431.48     1790.05     18.12 o
   3   3   6       87.36       73.32      3.13 o
   4   3   6      839.88     1080.52     57.14 o
   5   3   6     5361.37     5728.19    187.94 o
   6   3   6     1111.19     1213.79     60.05 o
   7   3   6     1635.92     1685.01     15.69 o
   8   3   6       68.00       77.66      3.76 o
   9   3   6       49.97       21.16      3.35 o
  10   3   6      246.52      233.02      3.74 o
  11   3   6      653.23      600.84      9.07 o
  12   3   6      741.28      696.23      8.90 o
  13   3   6      194.40      189.63      4.27 o
  14   3   6       52.67       47.56      3.13 o
  15   3   6       54.91       46.93      2.90 o
  16   3   6       91.46       85.43      3.17 o
  17   3   6      231.78      229.46      5.86 o
  18   3   6        0.00        0.33      2.83 o
  19   3   6        5.75        8.74      1.65 o
   0   4   6      755.99      778.48     13.52 o
   1   4   6      818.56      851.38      9.84 o
   2   4   6       66.79       94.04      4.09 o
   3   4   6      226.17      174.30     11.39 o
   4   4   6      133.87      105.55      6.19 o
   5   4   6      138.57      137.24      7.31 o
   6   4   6      206.54      186.16      8.57 o
   7   4   6      138.05      141.82     17.39 o
   8   4   6     1229.85     1166.81     27.03 o
   9   4   6       46.59       46.53      2.33 o
  10   4   6       97.79       76.85      2.28 o
  11   4   6       45.82       40.53      2.27 o
  12   4   6       31.08       31.85      2.26 o
  13   4   6        1.28        0.13      2.06 o
  14   4   6       47.31       36.31      2.79 o
  15   4   6       39.29       36.55      2.81 o
  16   4   6       37.77       45.27      4.10 o
  17   4   6        1.42       -1.02      3.16 o
  18   4   6        6.42        5.57      1.89 o
  19   4   6        6.85        9.28      1.63 o
   1   5   6        6.88       16.71      2.77 o
   2   5   6      211.92      192.57      5.45 o
   3   5   6      112.94      129.69      4.79 o
   4   5   6       51.51       53.07      4.65 o
   5   5   6      215.36      268.19      7.15 o
   6   5   6      301.01      270.33      7.86 o
   7   5   6      223.19      203.16      6.99 o
   8   5   6       97.45      104.33      3.66 o
   9   5   6        6.37        6.30      2.20 o
  10   5   6        8.63        8.35      3.03 o
  11   5   6       65.63       64.26      5.08 o
  12   5   6      107.66       98.22      3.61 o
  13   5   6       84.14       76.14      2.58 o
  14   5   6        6.79        9.97      2.35 o
  15   5   6      111.48       95.43      4.80 o
  16   5   6        0.22        3.17      3.24 o
  17   5   6        1.52        1.72      1.94 o
  18   5   6        1.27        1.31      1.60 o
   0   6   6      200.92      241.19      8.64 o
   1   6   6       40.03       52.52      3.76 o
   2   6   6       30.41       39.35      3.02 o
   3   6   6      434.18      481.18      9.00 o
   4   6   6       59.57       69.08      3.65 o
   5   6   6        8.56       10.25      3.40 o
   6   6   6       10.56        6.21      3.92 o
   7   6   6        2.68        0.94      2.76 o
   8   6   6        2.16        3.17      5.27 o
   9   6   6       34.12       36.62      2.60 o
  10   6   6        0.17        2.09      2.41 o
  11   6   6      193.73      171.97      4.27 o
  12   6   6      139.22      168.22      4.14 o
  13   6   6       69.05       51.55      2.92 o
  14   6   6      125.78      123.02     11.19 o
  15   6   6        6.77        5.27      2.28 o
  16   6   6        1.28       -2.39      2.93 o
  17   6   6        0.03        0.35      1.73 o
   1   7   6       55.93       43.96      6.33 o
   2   7   6       11.18        3.14      6.52 o
   3   7   6       53.73       65.01      7.50 o
   4   7   6        0.01        1.45      3.26 o
   5   7   6       66.70       66.08      2.98 o
   6   7   6       66.81       68.07      3.07 o
   7   7   6      227.26      250.33      6.76 o
   8   7   6      103.14       91.09      3.74 o
   9   7   6      884.38      904.88     11.92 o
  10   7   6      130.80      110.41      4.02 o
  11   7   6      275.78      293.47      5.34 o
  12   7   6       47.36       38.54      2.37 o
  13   7   6      213.71      227.88      3.62 o
  14   7   6        5.89        5.84      3.04 o
  15   7   6      398.68      427.96     10.19 o
  16   7   6        0.20       -0.09      1.40 o
   0   8   6     2737.71     2933.87     20.42 o
   1   8   6      149.72      187.31      7.54 o
   2   8   6      417.38      403.77      5.57 o
   3   8   6      508.73      520.68      6.57 o
   4   8   6     1211.89     1233.93     14.75 o
   5   8   6       57.60       78.21      2.77 o
   6   8   6     2290.10     2343.38     21.07 o
   7   8   6      160.97      172.47      4.50 o
   8   8   6      269.62      206.70      5.19 o
   9   8   6      204.40      221.79      4.86 o
  10   8   6      532.09      539.82      6.73 o
  11   8   6        3.12        4.77      2.74 o
  12   8   6      609.46      634.20      8.40 o
  13   8   6       59.33       68.04      4.54 o
  14   8   6        4.92        4.37      3.20 o
  15   8   6       16.59       25.60      2.29 o
   1   9   6     2823.30     2816.01     32.90 o
   2   9   6        2.72        6.88      3.31 o
   3   9   6      385.96      396.26     12.63 o
   4   9   6       25.43       21.73      3.37 o
   5   9   6     3306.56     3459.50     66.00 o
   6   9   6        2.19        3.90      2.37 o
   7   9   6      659.33      688.28      7.35 o
   8   9   6       15.96       16.82      3.11 o
   9   9   6      323.34      315.30      5.23 o
  10   9   6      110.40      119.97      3.81 o
  11   9   6      360.82      346.79      8.16 o
  12   9   6       12.14       13.59      3.69 o
  13   9   6      115.97       98.14      4.39 o
  14   9   6       16.79       17.30      1.94 o
   0  10   6      455.22      386.66      8.71 o
   1  10   6       17.15       10.92      3.13 o
   2  10   6       39.02       43.06      3.43 o
   3  10   6      245.99      256.95     14.64 o
   4  10   6       35.25       27.19      3.26 o
   5  10   6       87.75       90.78      6.52 o
   6  10   6      162.66      165.00      6.56 o
   7  10   6        9.15       11.45      2.66 o
   8  10   6      181.94      199.03      5.49 o
   9  10   6        5.81       10.63      4.08 o
  10  10   6      132.18      142.15      5.32 o
  11  10   6       46.96       63.52      4.20 o
  12  10   6        0.85        5.99      3.06 o
  13  10   6       77.47      103.01      2.40 o
   1  11   6      147.58      147.32      4.23 o
   2  11   6       10.65       12.88      3.09 o
   3  11   6        1.06        1.92      2.76 o
   4  11   6        8.90       20.80      2.96 o
   5  11   6        0.03       -1.28      3.92 o
   6  11   6      258.10      231.76      6.87 o
   7  11   6        0.10        1.25      3.59 o
   8  11   6       63.99       59.29      4.42 o
   9  11   6       35.23       55.76      4.16 o
  10  11   6        0.03       -1.20      2.89 o
  11  11   6       15.36       13.39      1.83 o
  12  11   6        4.22        9.15      1.94 o
   0  12   6       38.18       22.59      3.90 o
   1  12   6        2.59       -0.24      2.47 o
   2  12   6        0.09        0.48      2.45 o
   3  12   6       15.20       11.60      2.57 o
   4  12   6        0.84       -0.69      3.53 o
   5  12   6       38.37       46.62      4.20 o
   6  12   6        0.28       -0.04      3.35 o
   7  12   6       86.27      105.85      4.36 o
   8  12   6        9.40        8.02      3.00 o
   9  12   6        2.14        1.03      1.58 o
   1  13   6        4.39        4.61      2.10 o
   2  13   6       16.29        4.40      3.04 o
   3  13   6       12.52       15.70      3.20 o
   4  13   6       28.66       19.89      2.99 o
   5  13   6        4.48       -0.80      2.66 o
   6  13   6       38.68       27.29      2.74 o
   1   1   7      968.43      935.74      6.76 o
   2   1   7      129.63      163.65      2.70 o
   3   1   7       80.45       88.03      2.38 o
   4   1   7        7.70       16.85      1.66 o
   5   1   7      166.63      177.14      8.58 o
   6   1   7      279.57      302.39      4.52 o
   7   1   7       14.73       17.38      2.09 o
   8   1   7     1216.34     1157.18     10.35 o
   9   1   7       66.77       88.71      3.38 o
  10   1   7       12.91       10.61      1.37 o
  11   1   7       12.07       17.44      1.54 o
  12   1   7       26.89       29.91      2.11 o
  13   1   7       99.26       93.96      2.81 o
  14   1   7      235.05      220.90      4.49 o
  15   1   7        1.82        2.20      2.43 o
  16   1   7      136.28      148.35      3.73 o
  17   1   7       75.37       68.62      2.13 o
  18   1   7      117.31      140.09      2.97 o
  19   1   7       26.91       28.30      1.74 o
   0   2   7       90.12       95.25      3.68 o
   1   2   7        1.36        9.76      2.04 o
   2   2   7      136.43      155.70      3.61 o
   3   2   7     6163.97     6711.89     27.94 o
   4   2   7       90.02      105.29      4.27 o
   5   2   7     2202.53     2422.29     16.85 o
   6   2   7       42.13       37.80      2.75 o
   7   2   7      156.26      150.28      4.35 o
   8   2   7      116.49      102.53      3.96 o
   9   2   7      431.16      471.71      6.23 o
  10   2   7        0.05        0.38      1.58 o
  11   2   7      902.90      957.26     13.41 o
  12   2   7       52.83       47.10      2.80 o
  13   2   7       63.21       60.79      2.44 o
  14   2   7       10.15        8.82      1.95 o
  15   2   7       81.50       95.84      3.32 o
  16   2   7       52.52       59.99      2.88 o
  17   2   7      200.84      213.87      5.78 o
  18   2   7        4.35        4.77      2.97 o
  19   2   7        0.75        1.20      1.49 o
   1   3   7       65.42       47.62      2.54 o
   2   3   7     1363.10     1341.94     19.96 o
   3   3   7       14.59       16.23      1.83 o
   4   3   7     6240.00     6874.18    219.43 o
   5   3   7       49.43       54.92      3.48 o
   6   3   7        2.88        0.53      2.90 o
   7   3   7       85.38       94.52      4.76 o
   8   3   7       51.96       57.17      4.80 o
   9   3   7       94.61       88.16      2.89 o
  10   3   7       68.69       61.28      1.89 o
  11   3   7        2.37        5.24      1.82 o
  12   3   7      225.77      236.96      4.27 o
  13   3   7        7.66        2.26      2.55 o
  14   3   7       90.86      109.29      3.61 o
  15   3   7       57.97       42.32      4.33 o
  16   3   7       73.60       65.32      4.51 o
  17   3   7       50.16       52.91      3.76 o
  18   3   7       15.27       12.23      2.85 o
  19   3   7        0.04       -1.39      1.39 o
   0   4   7      745.37      641.95     13.52 o
   1   4   7     1023.85     1043.51     14.82 o
   2   4   7      545.82      515.18      8.57 o
   3   4   7      502.88      607.84      9.43 o
   4   4   7      320.39      267.19      6.69 o
   5   4   7     1070.84     1096.21     18.87 o
   6   4   7      413.11      355.21     11.68 o
   7   4   7      691.26      718.01     24.56 o
   8   4   7       74.57       82.21      4.92 o
   9   4   7     1135.47     1244.99      9.12 o
  10   4   7      308.79      282.24      5.27 o
  11   4   7      352.76      339.54      7.49 o
  12   4   7        1.53        2.42      2.37 o
  13   4   7      589.53      555.34     39.17 o
  14   4   7      108.00       82.04      4.79 o
  15   4   7       58.74       73.86      4.65 o
  16   4   7       43.77       38.41      3.91 o
  17   4   7       10.20        8.41      3.14 o
  18   4   7        0.47       -1.76      1.76 o
   1   5   7      164.07      212.93      6.43 o
   2   5   7      898.48      994.47     11.94 o
   3   5   7        1.47        0.97      3.15 o
   4   5   7      933.28      923.06     22.00 o
   5   5   7      136.89      178.09      8.98 o
   6   5   7        0.94        1.76      4.11 o
   7   5   7        1.57        2.60      2.81 o
   8   5   7      355.38      389.12      7.71 o
   9   5   7        0.55        3.72      3.20 o
  10   5   7        5.11        7.78      2.41 o
  11   5   7        0.69       -1.05      2.43 o
  12   5   7       33.44       45.07      4.19 o
  13   5   7        5.62        3.13      3.54 o
  14   5   7      158.24      170.16      5.75 o
  15   5   7        2.56        4.30      3.10 o
  16   5   7      115.35      165.74      5.01 o
  17   5   7       52.11       55.33      2.44 o
  18   5   7       64.67       75.59      2.86 o
   0   6   7      139.86      164.97      8.36 o
   1   6   7      272.17      243.74      8.00 o
   2   6   7      594.82      673.88     16.50 o
   3   6   7      194.60      221.04      6.60 o
   4   6   7      537.13      550.88     10.06 o
   5   6   7      355.86      421.78     16.41 o
   6   6   7        3.48        5.11      2.62 o
   7   6   7      604.40      619.06      9.22 o
   8   6   7        2.91        2.00      3.39 o
   9   6   7        2.25        6.63      2.41 o
  10   6   7        4.11        5.93      2.47 o
  11   6   7      797.73      794.80     22.24 o
  12   6   7      142.92      159.00      5.53 o
  13   6   7      324.81      321.32      6.91 o
  14   6   7       28.97       20.26      2.61 o
  15   6   7        8.99        6.22      2.27 o
  16   6   7       11.48       11.24      2.08 o
  17   6   7      236.69      271.73      3.15 o
   1   7   7     2087.47     1903.19     26.99 o
   2   7   7     1965.43     2020.63     58.05 o
   3   7   7      319.44      369.15     14.68 o
   4   7   7     1814.64     1858.99     14.41 o
   5   7   7      296.89      259.15      6.20 o
   6   7   7      705.50      688.51      7.75 o
   7   7   7       30.06       30.26      3.19 o
   8   7   7     1892.17     1861.32     11.81 o
   9   7   7      320.32      260.44      5.19 o
  10   7   7      399.59      374.21      7.93 o
  11   7   7      398.81      346.93      5.64 o
  12   7   7      135.80      143.00      9.19 o
  13   7   7       16.85       15.82      2.60 o
  14   7   7      479.41      516.37     19.58 o
  15   7   7       65.84       91.97      2.58 o
  16   7   7       13.82       15.25      1.89 o
   0   8   7      122.10      131.43      5.91 o
   1   8   7      898.81      949.04     13.17 o
   2   8   7      193.52      202.63      4.85 o
   3   8   7     1097.81     1090.59     27.66 o
   4   8   7       16.80       26.71      4.58 o
   5   8   7      756.87      753.94     11.65 o
   6   8   7       68.55       59.17      3.73 o
   7   8   7        8.38       14.84      3.16 o
   8   8   7      425.50      411.65      6.10 o
   9   8   7      753.81      764.40      7.78 o
  10   8   7       60.61       53.45      3.37 o
  11   8   7       96.22      108.84      5.43 o
  12   8   7       51.32       37.49      4.28 o
  13   8   7       31.12       34.50      3.90 o
  14   8   7       36.09       58.15      3.84 o
  15   8   7       71.90       75.76      2.69 o
   1   9   7        4.12       13.75      3.61 o
   2   9   7     1336.35     1411.75     18.09 o
   3   9   7      173.09      169.56      4.76 o
   4   9   7      996.61      981.40      8.85 o
   5   9   7      135.16      149.68      6.68 o
   6   9   7      277.56      303.03      8.32 o
   7   9   7      430.38      435.00     11.75 o
   8   9   7      240.40      258.45      7.62 o
   9   9   7       26.90       22.92      4.47 o
  10   9   7      403.21      420.83      8.43 o
  11   9   7       12.16       14.82      3.99 o
  12   9   7       26.17       19.86      3.78 o
  13   9   7       21.79       24.07      3.32 o
  14   9   7       29.78       29.72      1.89 o
   0  10   7        7.10        3.08      4.23 o
   1  10   7       43.63       33.10      3.30 o
   2  10   7      330.06      329.32     10.34 o
   3  10   7       86.19      131.64      4.25 o
   4  10   7      306.80      315.30     10.60 o
   5  10   7        0.29        2.49      2.68 o
   6  10   7       50.52       82.45      5.44 o
   7  10   7      255.95      324.19      7.84 o
   8  10   7       69.68       72.27      5.00 o
   9  10   7      341.20      309.57      7.05 o
  10  10   7       29.69       38.39      4.08 o
  11  10   7        0.43        1.88      3.19 o
  12  10   7      142.09      145.93      4.31 o
  13  10   7      220.75      239.27      2.81 o
   1  11   7        3.38        2.18      2.69 o
   2  11   7      374.30      396.73     19.61 o
   3  11   7      346.93      365.61      5.48 o
   4  11   7      176.32      168.80      4.07 o
   5  11   7      154.43      148.60      5.93 o
   6  11   7      149.26      126.56      5.41 o
   7  11   7       13.11       13.27      3.89 o
   8  11   7      116.07      131.79      5.07 o
   9  11   7        1.69        5.27      3.22 o
  10  11   7        4.75        5.15      2.94 o
  11  11   7        3.79        7.20      1.61 o
   0  12   7        9.12        3.68      3.28 o
   1  12   7       15.91       28.06      2.61 o
   2  12   7        0.06        3.75      2.33 o
   3  12   7        0.87        4.24      3.54 o
   4  12   7        0.27        2.63      2.18 o
   5  12   7       23.40       31.82      3.79 o
   6  12   7        2.60        3.37      3.22 o
   7  12   7       39.90       67.54      3.77 o
   8  12   7       76.58       95.17      3.59 o
   9  12   7       12.88       18.51      2.40 o
   1  13   7       16.85       22.39      3.03 o
   2  13   7      202.52      224.13      4.68 o
   3  13   7        1.09        3.55      2.70 o
   4  13   7      171.65      209.25      4.37 o
   5  13   7       25.12       40.92      2.80 o
   0   0   8     4825.88     5181.32     33.32 o
   1   0   8      148.11      162.39      5.11 o
   2   0   8     3327.19     3522.65     28.18 o
   3   0   8     3051.12     3173.23     27.27 o
   4   0   8     2291.67     2281.00     37.53 o
   5   0   8       70.16      106.75     10.28 o
   6   0   8     1727.28     1696.74     16.44 o
   7   0   8      112.58       96.62      4.62 o
   8   0   8      150.14      159.89      5.71 o
   9   0   8       37.18       33.62      4.51 o
  10   0   8      922.78      953.15     11.90 o
  11   0   8      901.12      833.44      9.22 o
  12   0   8     1009.72      998.37     11.88 o
  13   0   8       32.31       24.43      3.86 o
  14   0   8       20.16        8.57      3.53 o
  15   0   8       43.59       43.69      4.31 o
  16   0   8        3.91        5.28      3.32 o
  17   0   8       28.79       33.85      3.45 o
  18   0   8      125.62      179.46      2.79 o
   1   1   8      407.09      386.31      4.86 o
   2   1   8      287.61      332.18      9.67 o
   3   1   8     1459.93     1407.01     12.85 o
   4   1   8     4917.92     5086.09     18.19 o
   5   1   8     2704.92     2822.81     19.81 o
   6   1   8       29.26       26.17      2.33 o
   7   1   8      319.42      347.20      5.20 o
   8   1   8        1.40        0.94      2.51 o
   9   1   8       25.23       30.62      2.31 o
  10   1   8      815.42      770.39      5.53 o
  11   1   8      562.12      538.16      5.22 o
  12   1   8      412.65      382.98      5.50 o
  13   1   8        2.80        4.67      2.29 o
  14   1   8      163.66      159.65      6.05 o
  15   1   8        0.01       -0.62      2.44 o
  16   1   8       49.84       45.84      2.77 o
  17   1   8        0.06        1.48      2.07 o
  18   1   8       17.78       33.48      1.59 o
   0   2   8     1214.83     1422.49     28.11 o
   1   2   8      539.53      482.27     11.23 o
   2   2   8        5.42        1.81      1.94 o
   3   2   8     1773.70     1508.77     23.29 o
   4   2   8     4596.17     5072.36     61.13 o
   5   2   8     2068.63     1977.17     48.05 o
   6   2   8     1074.77     1121.53     12.67 o
   7   2   8      782.12      796.32      7.65 o
   8   2   8      123.60      127.34      3.83 o
   9   2   8       28.79       33.05      2.48 o
  10   2   8       48.34       64.40      2.09 o
  11   2   8      115.64      102.05      2.51 o
  12   2   8       43.96       39.45      2.85 o
  13   2   8       20.32       21.73      2.66 o
  14   2   8      295.91      346.38     13.89 o
  15   2   8      197.26      205.03      8.95 o
  16   2   8        6.84        5.93      3.24 o
  17   2   8       44.03       44.51      3.76 o
  18   2   8        0.45        2.04      2.69 o
   1   3   8      586.89      733.95     25.26 o
   2   3   8     3602.28     3775.45    105.17 o
   3   3   8      887.72      926.89     36.88 o
   4   3   8        0.07        4.08      2.30 o
   5   3   8      758.83      769.23     60.12 o
   6   3   8       73.58       80.55      5.03 o
   7   3   8      920.41      928.83     57.15 o
   8   3   8      137.35      123.17      8.66 o
   9   3   8        0.37        4.15      2.00 o
  10   3   8      312.47      310.50      5.67 o
  11   3   8      253.88      265.40     16.75 o
  12   3   8      225.92      192.52     13.63 o
  13   3   8      797.20      807.12     45.11 o
  14   3   8        6.91        8.57      3.58 o
  15   3   8       25.58       20.29      3.88 o
  16   3   8        8.35       10.77      3.43 o
  17   3   8       82.76       72.79      3.99 o
  18   3   8        2.46        3.64      2.47 o
   0   4   8      157.24      189.67      8.59 o
   1   4   8        5.29        4.86      3.20 o
   2   4   8       72.11       56.72      5.04 o
   3   4   8      245.95      302.91      7.30 o
   4   4   8     2559.89     2724.38     21.05 o
   5   4   8      117.04      129.84      5.76 o
   6   4   8      615.39      620.69     15.71 o
   7   4   8       23.84       13.23      2.93 o
   8   4   8      307.92      343.77      9.02 o
   9   4   8      116.27      125.07      3.95 o
  10   4   8       34.12       38.60      3.36 o
  11   4   8       58.81       48.64      4.16 o
  12   4   8      114.14      118.65      5.39 o
  13   4   8       23.86       24.39      4.02 o
  14   4   8      244.43      261.04      6.64 o
  15   4   8        2.71        0.51      3.57 o
  16   4   8       29.83       34.81      3.78 o
  17   4   8       98.96      101.48      4.04 o
  18   4   8        6.28        3.59      1.62 o
   1   5   8      332.96      326.56      7.92 o
   2   5   8      607.29      490.96      9.22 o
   3   5   8       42.79       44.23      4.02 o
   4   5   8      959.73      893.66     24.84 o
   5   5   8        5.73       14.35      4.39 o
   6   5   8       76.20       55.45      2.35 o
   7   5   8       10.17        8.14      1.92 o
   8   5   8      586.53      513.87      6.91 o
   9   5   8        1.09        2.26      5.58 o
  10   5   8        0.25       -1.21      3.23 o
  11   5   8      181.66      176.21      5.72 o
  12   5   8       87.33       65.39      4.47 o
  13   5   8        1.35        0.86      3.34 o
  14   5   8        0.22        0.86      3.05 o
  15   5   8       55.23       58.45      4.05 o
  16   5   8       52.82       50.58      2.54 o
  17   5   8        7.01       10.07      1.89 o
   0   6   8     1903.80     2104.88     27.01 o
   1   6   8      399.29      400.91      9.22 o
   2   6   8       91.88       87.07      5.44 o
   3   6   8      345.68      344.67     10.62 o
   4   6   8        0.98       -2.62      2.91 o
   5   6   8       23.20       36.03      2.47 o
   6   6   8        3.32        3.80      2.29 o
   7   6   8       53.82       66.16      4.20 o
   8   6   8        0.21        0.07      3.64 o
   9   6   8        1.55        0.18      3.48 o
  10   6   8        9.06        7.96      3.54 o
  11   6   8        2.12        7.92      3.34 o
  12   6   8       15.16       15.98      3.59 o
  13   6   8       44.21       32.79      3.71 o
  14   6   8       19.63       20.06      3.04 o
  15   6   8      101.64      118.11      3.09 o
  16   6   8        1.45        2.38      1.95 o
   1   7   8       20.88       24.82      3.49 o
   2   7   8     1997.61     2109.73     14.91 o
   3   7   8      566.81      559.87     10.31 o
   4   7   8      572.85      585.92     36.47 o
   5   7   8        0.33        0.08      4.09 o
   6   7   8       77.17       92.64      3.77 o
   7   7   8       65.08       55.32      3.46 o
   8   7   8       49.05       30.92      4.97 o
   9   7   8      256.52      207.94      7.25 o
  10   7   8      413.73      377.18      8.64 o
  11   7   8       11.21       14.35      4.25 o
  12   7   8      254.59      282.52     11.99 o
  13   7   8      306.44      360.83     27.19 o
  14   7   8        0.02        1.01      2.11 o
  15   7   8       59.86       74.78      1.85 o
  16   7   8       49.28       46.48      2.81 o
   0   8   8       77.60       68.08      5.22 o
   1   8   8      260.03      321.47      5.73 o
   2   8   8      434.35      447.49     12.77 o
   3   8   8     1133.71     1088.95     13.61 o
   4   8   8       21.65       29.31      5.15 o
   5   8   8      192.89      198.78      7.15 o
   6   8   8      316.27      303.52      8.32 o
   7   8   8       49.62       47.31      5.08 o
   8   8   8      127.33      137.58      6.40 o
   9   8   8      248.65      243.54      7.42 o
  10   8   8       26.55       33.80      4.43 o
  11   8   8      183.65      160.91      5.92 o
  12   8   8      555.30      538.14      8.59 o
  13   8   8        6.18       11.13      3.44 o
  14   8   8       54.41       53.11      3.43 o
  15   8   8       33.38       28.86      2.59 o
   1   9   8     1418.34     1383.18     25.52 o
   2   9   8     1438.22     1354.56     10.23 o
   3   9   8      161.49      150.48      4.40 o
   4   9   8       88.47       92.74      5.86 o
   5   9   8     1286.13     1224.90     14.59 o
   6   9   8       59.29       71.83      5.62 o
   7   9   8      243.75      221.40      7.21 o
   8   9   8      411.04      370.03      8.52 o
   9   9   8      169.83      174.09      6.30 o
  10   9   8       24.41       24.58      4.14 o
  11   9   8      188.48      173.84      5.64 o
  12   9   8      145.00      136.71      4.79 o
  13   9   8        0.86        2.50      2.79 o
  14   9   8       72.04       72.72      2.94 o
   0  10   8      102.34      126.47      5.88 o
   1  10   8      251.29      286.22      5.23 o
   2  10   8        0.09       -0.37      2.81 o
   3  10   8       57.39       72.94      3.63 o
   4  10   8      125.29      159.29      6.54 o
   5  10   8       27.96       34.71      4.81 o
   6  10   8       70.32       78.95      5.21 o
   7  10   8       41.22       45.78      4.72 o
   8  10   8       42.42       47.61      4.47 o
   9  10   8       95.92      107.94      5.04 o
  10  10   8       12.67       20.18      3.56 o
  11  10   8       54.37       65.97      3.77 o
  12  10   8        3.38       12.93      2.63 o
   1  11   8       58.46       55.85      3.18 o
   2  11   8       26.51       24.93      2.23 o
   3  11   8      274.40      273.90      4.64 o
   4  11   8        1.64        3.20      3.90 o
   5  11   8       53.90       61.24      4.62 o
   6  11   8       38.10       53.55      4.40 o
   7  11   8        0.01       -0.69      3.38 o
   8  11   8       25.91       23.41      3.54 o
   9  11   8        0.69        1.71      2.98 o
  10  11   8        1.72        2.36      2.52 o
   0  12   8        5.08        3.15      3.04 o
   1  12   8        0.20        1.64      2.15 o
   2  12   8      100.62      106.96      3.08 o
   3  12   8        5.10       23.46      3.64 o
   4  12   8       55.97       83.26      5.92 o
   5  12   8       31.77       26.28      2.85 o
   6  12   8        1.02        3.04      1.89 o
   7  12   8       10.31       17.87      1.87 o
   8  12   8        5.04       10.92      2.37 o
   1  13   8       39.62       40.61      2.74 o
   2  13   8       72.48       74.53      3.02 o
   3  13   8        7.16       10.75      2.37 o
   1   1   9       57.93       54.68      2.53 o
   2   1   9      427.58      391.27      9.89 o
   3   1   9     2910.84     2837.06     43.40 o
   4   1   9        0.14        3.39      2.51 o
   5   1   9      634.75      691.21     25.76 o
   6   1   9       61.06       54.70      4.01 o
   7   1   9       16.72       25.55      3.99 o
   8   1   9       31.02       19.29      1.94 o
   9   1   9        0.05       -0.53      1.98 o
  10   1   9      178.28      163.78      4.72 o
  11   1   9      739.06      689.88     19.99 o
  12   1   9       37.61       35.98      2.88 o
  13   1   9       77.12       77.72      3.28 o
  14   1   9        0.69        3.02      2.51 o
  15   1   9       65.31       65.51      3.03 o
  16   1   9       18.07       16.72      2.39 o
  17   1   9       25.29       32.06      2.23 o
  18   1   9        2.15        3.53      1.48 o
   0   2   9      589.79      584.42     19.53 o
   1   2   9     1117.45     1186.40     30.92 o
   2   2   9      573.90      520.77     11.83 o
   3   2   9      542.61      580.06      9.99 o
   4   2   9      274.55      309.45     10.26 o
   5   2   9       24.81       15.80      4.75 o
   6   2   9      587.40      578.66     12.13 o
   7   2   9      107.17      116.15      7.37 o
   8   2   9        0.35        3.09      1.91 o
   9   2   9        5.06        4.24      2.31 o
  10   2   9       48.49       52.72      2.72 o
  11   2   9      189.33      172.32      6.39 o
  12   2   9        0.74       -0.94      2.42 o
  13   2   9       62.20       72.42      6.55 o
  14   2   9      108.53      110.51      5.68 o
  15   2   9        2.43        5.52      2.19 o
  16   2   9       49.23       48.03      3.13 o
  17   2   9       10.03       11.18      2.99 o
  18   2   9       11.16       15.01      2.66 o
   1   3   9       51.64       36.11      2.28 o
   2   3   9       61.35       64.22      2.60 o
   3   3   9        6.12       10.89      2.23 o
   4   3   9       17.64       28.45      2.50 o
   5   3   9      320.26      270.88      8.87 o
   6   3   9      232.33      215.03     10.02 o
   7   3   9      212.13      174.65      4.41 o
   8   3   9       44.89       54.50      2.12 o
   9   3   9      243.91      228.29      3.77 o
  10   3   9       20.90       18.51      2.89 o
  11   3   9      275.33      228.83     14.07 o
  12   3   9       73.68       67.43      6.89 o
  13   3   9        0.04        1.80      2.26 o
  14   3   9        0.89        0.40      2.28 o
  15   3   9        0.15       -0.57      3.12 o
  16   3   9        0.55        0.18      3.22 o
  17   3   9       49.45       62.26      3.56 o
  18   3   9        3.40        4.87      2.27 o
   0   4   9       10.59        7.05      4.65 o
   1   4   9        1.53        4.90      3.13 o
   2   4   9      166.89      127.27      5.32 o
   3   4   9      200.42      196.95      6.61 o
   4   4   9       29.26       26.06      3.74 o
   5   4   9       27.70       20.40      3.83 o
   6   4   9      747.00      793.42     24.16 o
   7   4   9      410.93      492.08      4.52 o
   8   4   9      269.34      323.65      3.60 o
   9   4   9       15.35       11.73      2.41 o
  10   4   9      182.90      171.18      5.62 o
  11   4   9       23.01       13.09      3.53 o
  12   4   9       24.82       26.75      4.18 o
  13   4   9        2.55        0.90      3.36 o
  14   4   9      234.56      216.93      5.97 o
  15   4   9       16.95       13.74      3.24 o
  16   4   9        0.88        2.70      2.94 o
  17   4   9       28.31       40.63      2.19 o
   1   5   9       34.01       24.39      4.52 o
   2   5   9       23.26       27.66      4.03 o
   3   5   9      798.64      714.52     11.67 o
   4   5   9      191.53      218.30      8.82 o
   5   5   9      122.67      130.45      4.41 o
   6   5   9        0.00        1.97      4.32 o
   7   5   9      365.82      340.88      6.83 o
   8   5   9      148.12      148.14      4.29 o
   9   5   9       12.36        3.64      3.05 o
  10   5   9        1.55        2.52      3.23 o
  11   5   9       60.58       50.12      4.04 o
  12   5   9        4.33        7.49      3.30 o
  13   5   9       25.27       21.49      3.70 o
  14   5   9       31.38       34.85      3.66 o
  15   5   9       33.38       39.02      3.56 o
  16   5   9        3.96        0.68      1.91 o
  17   5   9       15.21       13.67      1.68 o
   0   6   9      632.99      498.76     14.67 o
   1   6   9       30.58       33.10      6.46 o
   2   6   9      224.13      242.29      5.35 o
   3   6   9        4.45        2.90      2.58 o
   4   6   9      165.38      184.19      4.93 o
   5   6   9      207.33      201.00      4.08 o
   6   6   9     1006.38     1138.75     17.70 o
   7   6   9        2.12       -0.89      3.80 o
   8   6   9        0.05        0.06      3.91 o
   9   6   9       41.95       38.36      4.01 o
  10   6   9      103.25       94.13      4.58 o
  11   6   9        6.14        1.34      3.39 o
  12   6   9       41.61       48.14      3.74 o
  13   6   9        9.81        8.21      2.34 o
  14   6   9       58.45       60.74      2.79 o
  15   6   9       47.42       37.09      2.55 o
  16   6   9        0.00        0.94      1.59 o
   1   7   9        4.57       21.12      2.82 o
   2   7   9      136.85      171.75      5.55 o
   3   7   9      159.03      129.69      5.12 o
   4   7   9        4.70        2.78      4.33 o
   5   7   9     1637.10     1544.14     52.18 o
   6   7   9      108.20      126.44      6.08 o
   7   7   9      180.34      188.57     15.79 o
   8   7   9       41.34       35.64      5.02 o
   9   7   9       55.47       61.36      5.33 o
  10   7   9        5.51        5.34      4.22 o
  11   7   9       35.22       38.33      4.42 o
  12   7   9        5.08        3.85      3.68 o
  13   7   9       69.99       78.48      5.51 o
  14   7   9        4.87        3.48      1.90 o
  15   7   9       75.12       70.83      3.38 o
   0   8   9      319.27      306.44      7.66 o
   1   8   9       11.58       12.32      4.14 o
   2   8   9      572.62      541.84     15.54 o
   3   8   9       38.64       58.65      5.05 o
   4   8   9      124.89      126.24      6.13 o
   5   8   9      104.90      116.36      4.00 o
   6   8   9      155.20      135.26     10.38 o
   7   8   9       37.88       17.13      4.72 o
   8   8   9      270.69      296.33      7.85 o
   9   8   9       16.92       13.38      4.14 o
  10   8   9       32.34       21.25      4.23 o
  11   8   9        3.41        0.53      3.66 o
  12   8   9       78.70       58.47      4.24 o
  13   8   9        0.58        3.47      2.99 o
  14   8   9       72.95       74.49      2.13 o
   1   9   9      238.75      262.96      4.02 o
   2   9   9       27.76       19.22      4.56 o
   3   9   9      286.53      279.64      7.72 o
   4   9   9      132.36      145.74      4.19 o
   5   9   9       32.91       32.39      4.85 o
   6   9   9       11.64       12.14      4.63 o
   7   9   9      105.42      102.23      5.76 o
   8   9   9        0.55       -2.25      3.92 o
   9   9   9       44.30       38.28      4.19 o
  10   9   9        0.52        1.82      3.52 o
  11   9   9       20.40       26.84      3.72 o
  12   9   9       18.74       15.29      3.09 o
  13   9   9       35.88       36.59      1.94 o
   0  10   9      129.35      136.79      5.56 o
   1  10   9       40.24       42.80      2.43 o
   2  10   9       14.52       19.03      2.23 o
   3  10   9       61.95       37.60      4.62 o
   4  10   9      226.89      197.53      6.59 o
   5  10   9        3.33        9.26      4.23 o
   6  10   9      425.14      467.38      8.77 o
   7  10   9       18.49       10.39      3.92 o
   8  10   9       10.57       15.67      3.82 o
   9  10   9       18.22       17.44      3.57 o
  10  10   9        6.69        5.13      3.16 o
  11  10   9       34.53       24.02      2.99 o
  12  10   9       20.68       20.11      2.37 o
   1  11   9       31.05       39.27      2.75 o
   2  11   9       61.04       72.34      2.43 o
   3  11   9        8.09       11.28      2.46 o
   4  11   9        6.81       10.24      2.41 o
   5  11   9      116.07      125.93      5.61 o
   6  11   9        3.17       -1.39      3.24 o
   7  11   9       64.98       75.63      4.18 o
   8  11   9        0.05        0.16      1.92 o
   9  11   9       28.01       19.85      1.92 o
  10  11   9        6.26       10.31      1.52 o
   0  12   9        1.03        5.47      2.82 o
   1  12   9       44.82       46.90      2.35 o
   2  12   9        5.75       10.26      3.06 o
   3  12   9       73.23       74.59      3.78 o
   4  12   9        0.77        9.51      1.88 o
   5  12   9        0.09        1.19      1.69 o
   6  12   9        5.56        9.92      1.70 o
   7  12   9       24.81       15.17      2.30 o
   0   0  10      514.41      540.75     13.39 o
   1   0  10     1917.35     1882.65     16.59 o
   2   0  10       12.76        8.80      3.26 o
   3   0  10     1833.02     1896.90     17.28 o
   4   0  10      302.65      281.32      7.34 o
   5   0  10       90.07       90.56      4.90 o
   6   0  10     1011.47      976.22     18.80 o
   7   0  10      104.66      128.86      4.12 o
   8   0  10      558.82      616.46     13.07 o
   9   0  10      264.29      235.66      5.50 o
  10   0  10       23.07       17.00      3.93 o
  11   0  10      268.10      257.78      6.91 o
  12   0  10      100.71      108.38      5.21 o
  13   0  10      125.08      141.10      5.42 o
  14   0  10       11.06        4.43      3.53 o
  15   0  10      195.28      214.25      6.02 o
  16   0  10      109.81      102.53      4.39 o
  17   0  10       41.71       55.75      3.25 o
   1   1  10      326.13      292.39      5.16 o
   2   1  10     3288.51     3129.90     17.62 o
   3   1  10       13.38        9.52      2.24 o
   4   1  10      413.26      422.82      7.22 o
   5   1  10      180.69      179.92      4.45 o
   6   1  10      818.81      841.32     12.48 o
   7   1  10        1.07        0.74      1.95 o
   8   1  10      469.25      446.29      4.82 o
   9   1  10      388.33      388.41      5.99 o
  10   1  10      140.69      125.45      3.82 o
  11   1  10       18.93        9.90      2.68 o
  12   1  10        0.10       -1.99      2.48 o
  13   1  10        1.81        0.61      2.41 o
  14   1  10       80.62       76.59      3.20 o
  15   1  10       64.35       60.87      2.98 o
  16   1  10       82.71       92.79      3.21 o
  17   1  10        5.55        6.20      1.83 o
  18   1  10       35.80       30.42      2.43 o
   0   2  10        0.36       -5.39      5.39 o
   1   2  10      156.89      127.69      4.71 o
   2   2  10      220.82      207.25      7.95 o
   3   2  10        1.86        6.16      2.32 o
   4   2  10      153.80      131.56      5.27 o
   5   2  10       85.94       86.66      3.44 o
   6   2  10      192.62      229.36      3.75 o
   7   2  10       45.25       54.57      2.37 o
   8   2  10        2.85        1.16      2.03 o
   9   2  10       28.55       20.75      2.47 o
  10   2  10       50.05       32.47      2.88 o
  11   2  10       13.15        8.71      3.09 o
  12   2  10       16.77        9.14      2.48 o
  13   2  10       87.93       83.35      5.14 o
  14   2  10      106.44      104.94      3.72 o
  15   2  10       72.09       70.23      4.00 o
  16   2  10        0.40        4.24      1.97 o
  17   2  10        2.59        2.38      2.59 o
  18   2  10       13.55       12.72      2.19 o
   1   3  10      218.04      217.20      6.80 o
   2   3  10        7.09       11.83      3.48 o
   3   3  10       84.96       90.97      5.04 o
   4   3  10        0.12        0.48      3.76 o
   5   3  10       46.83       48.45      4.72 o
   6   3  10      133.19      113.95      2.43 o
   7   3  10      159.30      151.32      3.83 o
   8   3  10       56.22       56.97      2.23 o
   9   3  10       51.14       44.41      2.98 o
  10   3  10      103.39       98.51      6.41 o
  11   3  10       79.61       74.57      5.15 o
  12   3  10        0.19        0.66      2.21 o
  13   3  10       41.23       45.71      2.83 o
  14   3  10       41.38       38.61      2.49 o
  15   3  10        0.69       -0.44      3.15 o
  16   3  10       17.87       14.06      3.13 o
  17   3  10       11.41        7.42      2.57 o
   0   4  10      459.05      484.62     14.11 o
   1   4  10       16.83        0.84      3.60 o
   2   4  10       19.33       23.03      3.71 o
   3   4  10       24.05       15.15      3.99 o
   4   4  10       40.96       25.45      4.27 o
   5   4  10      183.74      195.07      3.91 o
   6   4  10        3.18        5.42      1.80 o
   7   4  10       32.52       23.17      1.88 o
   8   4  10       89.85       96.24      2.50 o
   9   4  10      271.30      288.52     13.90 o
  10   4  10        7.26        6.26      2.33 o
  11   4  10       20.17       33.14      2.58 o
  12   4  10        0.53        0.00      3.09 o
  13   4  10        0.02       -1.32      3.42 o
  14   4  10        0.53        0.36      3.32 o
  15   4  10       25.07       28.97      3.50 o
  16   4  10       10.73       10.15      2.82 o
  17   4  10       11.75        9.28      1.66 o
   1   5  10      122.11      101.40      9.25 o
   2   5  10      412.37      443.12     12.16 o
   3   5  10       68.84       84.33      5.57 o
   4   5  10       14.07       22.69      2.74 o
   5   5  10       31.20       23.82      2.16 o
   6   5  10      175.14      181.60      4.81 o
   7   5  10       37.97       46.77      4.27 o
   8   5  10       55.76       59.60      3.09 o
   9   5  10      103.25      119.79      5.09 o
  10   5  10       56.38       45.61      3.85 o
  11   5  10        0.39        0.35      3.16 o
  12   5  10       43.68       31.93      3.76 o
  13   5  10       42.80       47.92      3.83 o
  14   5  10        9.89       14.79      3.10 o
  15   5  10        4.19        3.90      1.96 o
  16   5  10        0.84       -0.12      1.71 o
   0   6  10      298.92      341.39     13.96 o
   1   6  10       16.94       13.71      3.38 o
   2   6  10        8.22        6.35      3.17 o
   3   6  10       76.04       83.81      3.13 o
   4   6  10       66.96       47.08      2.97 o
   5   6  10      130.83      140.71      3.92 o
   6   6  10        3.53        2.29      2.89 o
   7   6  10      198.78      233.41      9.52 o
   8   6  10       14.52       17.88      3.92 o
   9   6  10      154.90      184.32      5.59 o
  10   6  10      128.91      131.31      5.05 o
  11   6  10      296.54      339.59      6.72 o
  12   6  10       23.84       18.27      2.48 o
  13   6  10       96.72      114.35      4.74 o
  14   6  10        0.07       -1.40      2.19 o
  15   6  10        0.61        1.01      1.70 o
  16   6  10       12.34        9.62      2.24 o
   1   7  10       41.32       40.69      4.43 o
   2   7  10      241.32      241.83      9.01 o
   3   7  10       14.42       13.73      2.76 o
   4   7  10       90.10       85.92      5.41 o
   5   7  10      102.49       92.52      3.77 o
   6   7  10      110.39       95.97      3.87 o
   7   7  10       83.59      106.52      3.92 o
   8   7  10       46.11       54.93      3.38 o
   9   7  10        4.37        0.52      3.98 o
  10   7  10      553.79      505.67      9.21 o
  11   7  10       59.67       60.41      4.54 o
  12   7  10       95.75       79.78      4.49 o
  13   7  10        0.02        2.13      2.07 o
  14   7  10        0.13        0.34      2.74 o
  15   7  10        8.33        7.54      2.34 o
   0   8  10       27.41       29.32      4.25 o
   1   8  10        3.19        4.44      3.82 o
   2   8  10        0.70        0.42      2.76 o
   3   8  10       19.45        7.59      4.16 o
   4   8  10       14.38       14.10      2.83 o
   5   8  10       96.32       85.12      3.67 o
   6   8  10       64.74       62.87      3.42 o
   7   8  10       47.70       67.20      5.23 o
   8   8  10       39.28       19.98      4.30 o
   9   8  10      103.70       70.79      4.86 o
  10   8  10       41.27       61.46      4.56 o
  11   8  10      112.02      130.32      5.05 o
  12   8  10       30.35       25.66      3.41 o
  13   8  10        1.05        1.13      1.78 o
  14   8  10        0.19        1.18      2.26 o
   1   9  10      207.30      194.95      3.57 o
   2   9  10       72.46       42.45      3.68 o
   3   9  10       26.34       37.35      4.67 o
   4   9  10        4.08        5.52      3.26 o
   5   9  10       91.72       59.99      3.23 o
   6   9  10       31.74       22.93      4.45 o
   7   9  10        5.54        5.23      4.00 o
   8   9  10       20.16       22.66      3.95 o
   9   9  10        0.24       -0.35      3.57 o
  10   9  10       11.62        7.57      3.42 o
  11   9  10       12.20       12.06      3.17 o
  12   9  10       32.23       44.05      2.13 o
   0  10  10       84.96      136.49      3.56 o
   1  10  10      184.87      195.76      5.49 o
   2  10  10       75.61       98.93      3.25 o
   3  10  10      165.23      194.07      5.68 o
   4  10  10       31.40       45.57      2.99 o
   5  10  10       12.36       18.66      3.93 o
   6  10  10       25.47       52.96      4.43 o
   7  10  10      117.76      152.09      5.44 o
   8  10  10        0.01        2.53      3.38 o
   9  10  10       74.68       92.31      3.27 o
  10  10  10        0.02        0.04      1.86 o
  11  10  10       14.67       12.75      1.61 o
   1  11  10        0.40        2.20      2.08 o
   2  11  10       69.67       67.44      2.64 o
   3  11  10        0.14        2.14      2.16 o
   4  11  10        4.72        3.49      2.13 o
   5  11  10       21.48       18.21      2.27 o
   6  11  10       21.60       19.39      2.15 o
   7  11  10       43.07       37.71      4.99 o
   8  11  10       99.77       90.74      2.99 o
   9  11  10       11.62       20.89      2.20 o
   2  12  10        1.17       -0.34      2.48 o
   3  12  10       29.23       45.88      2.84 o
   4  12  10        0.54        2.21      2.26 o
   1   1  11      168.27      150.21      4.28 o
   2   1  11      235.98      244.44      4.97 o
   3   1  11       44.35       49.38      3.04 o
   4   1  11      154.22      117.96      4.02 o
   5   1  11      279.59      256.07      2.95 o
   6   1  11      485.79      457.11      4.72 o
   7   1  11      283.98      277.34      4.33 o
   8   1  11        0.39        1.98      2.19 o
   9   1  11      605.91      587.76     10.10 o
  10   1  11      496.70      470.13     17.43 o
  11   1  11      147.96      132.96      3.92 o
  12   1  11        2.52        3.89      2.46 o
  13   1  11      105.72      107.92      4.20 o
  14   1  11        0.43        1.59      2.40 o
  15   1  11       71.45       88.94      4.31 o
  16   1  11       11.52        8.62      2.01 o
  17   1  11       17.56       13.84      1.63 o
   0   2  11        0.10       -1.14      7.26 o
   1   2  11       22.08       19.57      3.17 o
   2   2  11      517.23      588.78     19.15 o
   3   2  11       40.06       46.94      3.09 o
   4   2  11       46.51       43.91      1.76 o
   5   2  11      345.98      390.57      4.33 o
   6   2  11       37.89       31.75      1.66 o
   7   2  11      738.68      739.82     12.70 o
   8   2  11      262.74      275.66      3.90 o
   9   2  11        6.14        8.62      2.48 o
  10   2  11      221.85      170.40      5.15 o
  11   2  11       65.72       65.89      4.85 o
  12   2  11       25.68       27.11      2.69 o
  13   2  11       32.34       27.07      3.09 o
  14   2  11        9.31        8.10      2.28 o
  15   2  11       19.41        9.14      2.16 o
  16   2  11      104.18      109.66      2.60 o
  17   2  11      111.55      161.10      3.83 o
   1   3  11      598.28      576.78     11.19 o
   2   3  11      138.04      120.04      5.94 o
   3   3  11      314.65      314.11      4.45 o
   4   3  11      200.48      221.82      3.70 o
   5   3  11       32.73       38.86      1.75 o
   6   3  11      261.39      277.93      3.79 o
   7   3  11       16.59       17.50      1.96 o
   8   3  11      155.86      159.79      3.85 o
   9   3  11       46.00       49.58      3.89 o
  10   3  11       18.70       26.71      4.39 o
  11   3  11        3.28        3.90      3.12 o
  12   3  11       29.01       27.33      2.61 o
  13   3  11        3.73        4.23      2.21 o
  14   3  11       23.85       34.95      3.19 o
  15   3  11       19.59       10.88      3.14 o
  16   3  11       15.89       16.23      2.86 o
  17   3  11        7.99        9.12      1.58 o
   0   4  11      188.40      153.72     16.06 o
   1   4  11       60.52       57.91      2.61 o
   2   4  11       22.16       16.32      2.63 o
   3   4  11       55.02       61.40      3.99 o
   4   4  11       35.08       26.24      2.01 o
   5   4  11      122.43      124.27      2.31 o
   6   4  11      338.82      342.11      3.80 o
   7   4  11      156.70      156.51      3.19 o
   8   4  11        0.75        0.60      1.95 o
   9   4  11       33.66       26.30      2.58 o
  10   4  11        8.33        7.54      2.26 o
  11   4  11        3.73        1.80      2.17 o
  12   4  11        4.03        3.63      3.27 o
  13   4  11       93.99       80.90      4.24 o
  14   4  11        9.55        6.45      3.01 o
  15   4  11        0.54        0.97      2.73 o
  16   4  11       18.03       21.42      1.88 o
   1   5  11       29.46       32.05      2.86 o
   2   5  11      127.72      148.51      3.43 o
   3   5  11       57.98       54.74      4.80 o
   4   5  11       23.94       12.30      1.75 o
   5   5  11      271.66      268.85      4.02 o
   6   5  11      447.57      405.53     24.74 o
   7   5  11      429.46      405.17      5.12 o
   8   5  11        0.16        3.21      2.37 o
   9   5  11       27.89       25.70      3.89 o
  10   5  11      192.46      186.02      5.62 o
  11   5  11        3.44        5.41      3.21 o
  12   5  11       23.75       12.85      3.35 o
  13   5  11       36.42       42.64      3.43 o
  14   5  11        5.36        8.18      2.11 o
  15   5  11       16.57       18.17      1.97 o
  16   5  11       17.14       11.98      2.34 o
   0   6  11       11.70       15.67      4.46 o
   1   6  11      210.32      175.86      3.78 o
   2   6  11        0.03        2.63      2.58 o
   3   6  11      174.12      135.06      3.58 o
   4   6  11       40.21       34.42      2.44 o
   5   6  11       86.82       79.89      2.87 o
   6   6  11      153.47      139.39      6.65 o
   7   6  11        0.97        3.20      2.72 o
   8   6  11      103.20       82.68      3.53 o
   9   6  11      401.88      383.92      8.35 o
  10   6  11       23.74       16.57      2.58 o
  11   6  11       14.14       13.21      2.37 o
  12   6  11       16.31       30.71      2.01 o
  13   6  11       50.46       60.40      4.19 o
  14   6  11        1.30       -1.37      1.73 o
  15   6  11        1.91        0.52      2.32 o
   1   7  11      676.94      644.51      7.18 o
   2   7  11        0.47        0.19      2.70 o
   3   7  11        0.92       -0.90      2.50 o
   4   7  11       24.28       14.34      2.26 o
   5   7  11       12.85        9.06      2.74 o
   6   7  11       30.32       29.30      3.01 o
   7   7  11       16.04       16.75      2.97 o
   8   7  11        3.34        6.21      4.01 o
   9   7  11      234.49      216.85      6.62 o
  10   7  11        1.58        0.68      3.59 o
  11   7  11       73.25       87.16      5.03 o
  12   7  11       10.86        9.82      2.31 o
  13   7  11        1.14       -1.06      2.81 o
  14   7  11        3.22        5.31      2.39 o
   0   8  11     1670.16     1717.98     15.44 o
   1   8  11        2.71        6.12      2.77 o
   2   8  11      214.68      250.27      5.29 o
   3   8  11        1.14       -0.83      2.13 o
   4   8  11      145.74      149.66      4.13 o
   5   8  11      289.37      273.92      5.00 o
   6   8  11       12.74       13.61      2.88 o
   7   8  11      289.89      272.74      9.60 o
   8   8  11        0.11       -0.47      3.89 o
   9   8  11       11.18        4.05      3.64 o
  10   8  11      105.99      121.17      5.03 o
  11   8  11       57.91       37.23      2.53 o
  12   8  11        1.66        2.45      1.86 o
  13   8  11       18.49       16.07      2.45 o
   1   9  11      732.46      718.11     11.85 o
   2   9  11       68.98       46.53      2.41 o
   3   9  11       89.20       94.43      4.37 o
   4   9  11      110.42      122.82      3.62 o
   5   9  11      111.67      145.22      4.40 o
   6   9  11      144.34      200.04      5.61 o
   7   9  11       16.10       18.38      3.79 o
   8   9  11        1.38        5.23      2.35 o
   9   9  11       13.32        8.46      2.30 o
  10   9  11        3.79        2.65      2.09 o
  11   9  11       36.37       20.46      1.94 o
   0  10  11      123.74      135.82      4.60 o
   1  10  11       39.03       57.15      3.89 o
   2  10  11       56.57       56.99      3.05 o
   3  10  11       87.09      143.30      2.85 o
   4  10  11       83.32      112.93      3.14 o
   5  10  11       41.84       53.17      2.76 o
   6  10  11       16.47        5.29      2.19 o
   7  10  11        7.69       -0.90      2.10 o
   8  10  11       25.97       41.90      2.31 o
   9  10  11        0.02       -0.36      1.76 o
  10  10  11        4.66        2.30      1.57 o
   1  11  11       22.84       19.67      2.97 o
   2  11  11      247.54      192.08      6.14 o
   3  11  11       18.12       24.27      2.09 o
   4  11  11       78.54       79.01      3.95 o
   5  11  11       45.35       54.65      2.25 o
   6  11  11        2.84        0.57      1.79 o
   7  11  11       22.38       19.52      2.35 o
   0   0  12      598.43      405.27     14.09 o
   1   0  12       98.95      131.09      7.62 o
   2   0  12      484.63      477.30      9.03 o
   3   0  12      351.35      271.29      3.91 o
   4   0  12     2075.54     2175.22     22.40 o
   5   0  12        3.55       15.31      3.21 o
   6   0  12     2798.26     2880.97     24.30 o
   7   0  12     1758.77     1670.04     19.00 o
   8   0  12     1342.67     1130.65     12.58 o
   9   0  12       74.11       99.54      5.11 o
  10   0  12       26.67       17.59      4.08 o
  11   0  12       28.75       13.57      3.67 o
  12   0  12      459.85      378.46      7.74 o
  13   0  12        2.92        3.00      3.35 o
  14   0  12       79.03       59.26      4.25 o
  15   0  12       95.29       92.24      4.15 o
  16   0  12        9.91        8.13      2.58 o
   1   1  12      920.46      977.35      9.38 o
   2   1  12      554.97      456.08      4.47 o
   3   1  12       36.46       25.85      1.57 o
   4   1  12       21.68       21.70      1.58 o
   5   1  12      181.06      165.39      2.37 o
   6   1  12      467.98      489.18      7.50 o
   7   1  12      376.05      417.96      4.44 o
   8   1  12      101.85       71.23      3.28 o
   9   1  12     1098.53     1127.77     29.26 o
  10   1  12      661.06      607.46      8.67 o
  11   1  12      143.27      127.01      3.87 o
  12   1  12       70.63       50.25      3.05 o
  13   1  12        6.18       18.34      2.53 o
  14   1  12       26.32       17.48      2.35 o
  15   1  12       79.04      109.75      2.98 o
  16   1  12       76.95      113.61      2.53 o
   0   2  12     1141.16     1003.35     32.66 o
   1   2  12        2.63        4.76      3.59 o
   2   2  12      779.22      819.66      8.73 o
   3   2  12       21.86        9.07      1.35 o
   4   2  12      155.51      178.43      2.49 o
   5   2  12      440.10      387.27      4.68 o
   6   2  12      198.52      176.61      2.71 o
   7   2  12       77.16       51.02      2.93 o
   8   2  12       67.01       41.67      2.96 o
   9   2  12      313.61      309.55      5.13 o
  10   2  12       14.52        8.85      2.66 o
  11   2  12       23.38       18.66      2.74 o
  12   2  12       90.34      102.54      3.42 o
  13   2  12        5.61        6.22      2.35 o
  14   2  12      226.91      296.99     10.16 o
  15   2  12       53.38       64.56      2.48 o
  16   2  12       53.56       56.94      3.07 o
   1   3  12       88.67      112.83      3.82 o
   2   3  12       22.00       41.36      1.82 o
   3   3  12       17.27       12.58      1.97 o
   4   3  12       10.51       11.75      1.47 o
   5   3  12       22.67       13.57      1.71 o
   6   3  12      365.03      385.48      3.87 o
   7   3  12      187.56      171.55      3.39 o
   8   3  12       51.38       32.14      2.27 o
   9   3  12        8.66        5.03      2.42 o
  10   3  12        0.37        0.37      2.37 o
  11   3  12       11.29        8.79      2.47 o
  12   3  12        4.41       -0.04      2.20 o
  13   3  12        7.11        6.28      2.15 o
  14   3  12        4.23        3.50      2.10 o
  15   3  12      151.77      177.90      4.52 o
  16   3  12        1.22        5.60      2.33 o
   0   4  12        6.34        6.25      6.80 o
   1   4  12       16.87       13.39      2.39 o
   2   4  12        0.51        0.26      2.32 o
   3   4  12      315.23      286.04      3.26 o
   4   4  12      166.53      120.77      2.48 o
   5   4  12        0.72        0.02      1.70 o
   6   4  12        0.68        0.57      1.69 o
   7   4  12      303.19      260.25      3.81 o
   8   4  12       31.11       21.68      2.22 o
   9   4  12        8.88        7.33      1.97 o
  10   4  12      149.91      147.70      4.42 o
  11   4  12        2.55        8.75      2.24 o
  12   4  12        4.00        2.63      2.09 o
  13   4  12       16.82       25.59      3.26 o
  14   4  12       71.05       72.54      3.65 o
  15   4  12        0.05        2.00      1.74 o
  16   4  12       11.34       18.01      2.32 o
   1   5  12       35.32       73.60      3.31 o
   2   5  12      301.89      324.93      5.33 o
   3   5  12        1.38        1.51      1.76 o
   4   5  12      559.61      565.69      6.38 o
   5   5  12        0.32       -0.11      1.62 o
   6   5  12      167.93      178.23      3.02 o
   7   5  12        1.63        5.15      1.68 o
   8   5  12      335.74      366.47      6.41 o
   9   5  12        9.56       14.58      2.57 o
  10   5  12       17.19       17.38      2.47 o
  11   5  12        1.53        5.27      2.22 o
  12   5  12        0.06        0.52      2.95 o
  13   5  12       10.33        5.74      2.09 o
  14   5  12        1.54       -0.35      1.81 o
  15   5  12       31.77       42.32      1.81 o
   0   6  12     2761.16     2323.66     18.36 o
   1   6  12      304.25      277.04      9.74 o
   2   6  12      149.60      117.30      3.88 o
   3   6  12      243.60      240.29      4.49 o
   4   6  12      483.20      418.26     14.39 o
   5   6  12        2.06        2.47      1.86 o
   6   6  12      840.30      711.52      7.53 o
   7   6  12      124.33       98.97      3.75 o
   8   6  12        5.47        1.66      3.58 o
   9   6  12        1.17        0.31      2.74 o
  10   6  12      277.07      258.34     12.17 o
  11   6  12       50.08       41.73      2.14 o
  12   6  12       51.09       42.61      1.90 o
  13   6  12       23.60       28.11      1.99 o
  14   6  12       10.19        7.94      2.58 o
   1   7  12      127.49      121.48      3.86 o
   2   7  12      952.54      958.30     25.59 o
   3   7  12       93.91       82.26      3.11 o
   4   7  12        1.81        2.45      1.82 o
   5   7  12       49.93       61.32      2.68 o
   6   7  12       17.40       26.80      2.43 o
   7   7  12      149.58      164.77      4.01 o
   8   7  12      107.38       95.53      3.51 o
   9   7  12        8.64        7.41      3.27 o
  10   7  12        7.98        3.43      2.27 o
  11   7  12        5.15        3.83      2.21 o
  12   7  12        3.55        3.04      1.92 o
  13   7  12       45.20       59.63      3.12 o
   0   8  12        9.71       11.28      4.00 o
   1   8  12      128.12      121.86      3.75 o
   2   8  12       11.82       16.89      2.65 o
   3   8  12       12.75       12.95      2.17 o
   4   8  12        0.03        1.41      2.08 o
   5   8  12        2.40       -0.25      2.09 o
   6   8  12        6.01       13.48      2.09 o
   7   8  12        8.68        9.98      2.67 o
   8   8  12        9.13        2.34      2.43 o
   9   8  12       11.11        8.17      2.36 o
  10   8  12        2.12        3.86      2.10 o
  11   8  12        3.04        7.25      1.93 o
  12   8  12       10.03       19.01      2.59 o
   1   9  12        0.04        1.37      2.37 o
   2   9  12        0.13        3.76      1.93 o
   3   9  12      123.44      130.03      3.60 o
   4   9  12        2.78        4.07      1.96 o
   5   9  12      171.69      192.93      3.82 o
   6   9  12        9.80        9.19      1.86 o
   7   9  12        2.07        0.83      2.22 o
   8   9  12        4.04        2.07      2.07 o
   9   9  12       21.21       20.08      2.13 o
  10   9  12       10.34       15.06      1.79 o
   0  10  12        3.24       16.14      2.36 o
   1  10  12        9.15        3.58      2.17 o
   2  10  12       42.46       54.41      2.58 o
   3  10  12        0.00        2.16      1.99 o
   4  10  12       39.96       16.51      1.73 o
   5  10  12        0.01        0.97      1.98 o
   6  10  12       32.31       13.68      1.99 o
   7  10  12        2.39        4.99      1.88 o
   8  10  12       20.25       29.54      1.85 o
   9  10  12        0.57        4.42      1.83 o
   1  11  12       55.18       97.06      2.37 o
   2  11  12      219.20      224.11      5.36 o
   3  11  12        1.20        2.88      2.09 o
   4  11  12        1.84       -0.55      2.19 o
   5  11  12       91.86      120.33      3.18 o
   1   1  13      202.55      164.79      4.24 o
   2   1  13     1273.33     1277.12      7.53 o
   3   1  13      262.62      256.16      3.48 o
   4   1  13     1957.60     1864.14     22.46 o
   5   1  13        0.78        4.19      1.76 o
   6   1  13        0.74        2.14      2.63 o
   7   1  13        3.42        8.85      2.68 o
   8   1  13      934.69      898.54      8.11 o
   9   1  13       11.43        8.70      2.73 o
  10   1  13       35.38       26.98      2.97 o
  11   1  13        7.89        4.57      2.59 o
  12   1  13        2.77        2.31      2.47 o
  13   1  13        7.62        7.88      2.35 o
  14   1  13      223.59      240.11      3.90 o
  15   1  13       12.57       10.87      1.90 o
  16   1  13       35.99       26.21      2.34 o
   0   2  13       66.35      120.87      2.97 o
   1   2  13      122.00      121.60      3.78 o
   2   2  13      194.29      187.39      2.87 o
   3   2  13      107.81       95.64      2.24 o
   4   2  13      293.62      338.03      4.05 o
   5   2  13      169.13      197.85      3.05 o
   6   2  13       73.33      110.88      2.57 o
   7   2  13      117.61      139.37      3.15 o
   8   2  13       36.15       41.22      3.11 o
   9   2  13      423.24      358.65      5.39 o
  10   2  13        5.90       12.36      2.64 o
  11   2  13        2.44       16.31      3.06 o
  12   2  13        0.00        3.90      2.35 o
  13   2  13      245.70      256.62      9.73 o
  14   2  13        2.57        4.45      2.03 o
  15   2  13        4.73        0.07      1.69 o
  16   2  13        2.38        9.52      2.06 o
   1   3  13       67.59       80.26      2.54 o
   2   3  13       10.59       12.47      1.75 o
   3   3  13       12.48       12.60      1.69 o
   4   3  13        7.41        8.72      1.81 o
   5   3  13      729.64      582.66      5.15 o
   6   3  13       54.32       83.63      2.41 o
   7   3  13      178.46      145.40      3.92 o
   8   3  13       28.28       22.66      2.26 o
   9   3  13       17.45       14.02      2.44 o
  10   3  13      219.22      267.46      4.54 o
  11   3  13       11.36        5.08      2.35 o
  12   3  13       91.93      127.97      5.47 o
  13   3  13       88.13      104.59      2.96 o
  14   3  13       11.49        9.75      1.79 o
  15   3  13        0.20        1.95      2.40 o
   0   4  13      154.40      110.17      5.19 o
   1   4  13      438.48      440.23      6.01 o
   2   4  13       88.28       93.76      3.07 o
   3   4  13      233.18      205.72      3.20 o
   4   4  13       60.15       65.06      2.39 o
   5   4  13        7.32       18.57      1.96 o
   6   4  13      133.38      146.90      3.17 o
   7   4  13      602.96      603.17      6.20 o
   8   4  13       45.07       53.51      2.41 o
   9   4  13      396.75      379.93      8.02 o
  10   4  13        0.03        3.02      2.15 o
  11   4  13      120.75      174.84      4.26 o
  12   4  13        4.30        5.65      1.95 o
  13   4  13       77.57       89.87      3.84 o
  14   4  13        3.77        0.28      1.77 o
  15   4  13        0.72        2.09      1.42 o
   1   5  13       57.53       31.31      3.07 o
   2   5  13        3.36        4.84      2.81 o
   3   5  13        2.79        6.01      1.91 o
   4   5  13      592.24      546.10      5.30 o
   5   5  13       69.56       35.66      2.52 o
   6   5  13       28.08       39.41      2.15 o
   7   5  13      140.10      133.75      2.67 o
   8   5  13        0.37        2.64      1.64 o
   9   5  13        0.03        2.47      1.54 o
  10   5  13       23.94       19.40      2.04 o
  11   5  13        5.93        1.89      2.19 o
  12   5  13       17.86       12.31      2.11 o
  13   5  13        0.32        1.06      1.77 o
  14   5  13       25.45       26.00      2.74 o
   0   6  13        3.34       16.07      4.26 o
   1   6  13      203.58      213.53      6.97 o
   2   6  13        0.11        2.92      1.86 o
   3   6  13       12.21        6.68      1.81 o
   4   6  13       38.46       60.57      2.34 o
   5   6  13        7.63       10.90      2.02 o
   6   6  13      172.76      118.44      5.11 o
   7   6  13      124.03      115.79      3.09 o
   8   6  13       57.84       58.94      3.10 o
   9   6  13       23.46       10.97      2.68 o
  10   6  13       82.87       74.30      3.06 o
  11   6  13       16.98       25.81      2.51 o
  12   6  13        0.52        2.62      2.79 o
  13   6  13        2.62        1.90      2.42 o
   1   7  13        9.63        6.35      2.73 o
   2   7  13       66.04       49.81      2.08 o
   3   7  13       26.34       20.20      2.33 o
   4   7  13       44.40       23.13      2.26 o
   5   7  13        9.05       16.58      2.70 o
   6   7  13      296.55      309.81      5.82 o
   7   7  13       89.00       93.06      2.69 o
   8   7  13        9.40       14.21      2.53 o
   9   7  13        0.00        0.55      2.25 o
  10   7  13      180.97      169.17      3.45 o
  11   7  13       23.57       30.97      3.60 o
  12   7  13        4.08        3.92      2.45 o
   0   8  13        6.05        8.59      3.48 o
   1   8  13       17.28        6.13      2.50 o
   2   8  13      186.61      176.26      4.40 o
   3   8  13        2.18        3.65      1.93 o
   4   8  13      265.28      246.56      6.62 o
   5   8  13       52.90       54.84      3.35 o
   6   8  13       31.99       31.55      2.13 o
   7   8  13      194.01      185.60     12.14 o
   8   8  13       45.53       58.47      4.07 o
   9   8  13       19.39       11.29      2.18 o
  10   8  13       14.38       10.05      1.82 o
   1   9  13       90.12       58.35      2.23 o
   2   9  13        0.93        3.52      1.81 o
   3   9  13      121.33      144.45      6.64 o
   4   9  13        1.03       -1.07      2.55 o
   5   9  13       36.18       57.15      2.58 o
   6   9  13       51.67       48.33      2.38 o
   7   9  13       62.26       57.76      2.40 o
   8   9  13       80.59      109.76      2.61 o
   9   9  13       31.06       13.71      2.41 o
   0  10  13      103.90      146.10      2.88 o
   1  10  13      101.89      115.78      2.30 o
   2  10  13        8.07       18.43      2.06 o
   3  10  13      134.32      177.87      5.85 o
   4  10  13        5.51       13.07      1.77 o
   5  10  13       34.08       38.86      2.96 o
   6  10  13       30.65        5.70      2.46 o
   7  10  13        1.07        2.04      1.95 o
   0   0  14     3373.48     3457.93     37.48 o
   1   0  14      937.18     1250.31     15.32 o
   2   0  14      147.20      186.26      4.49 o
   3   0  14     1042.77     1339.75     21.76 o
   4   0  14     1335.93     1310.83     49.44 o
   5   0  14       38.47       60.69      5.04 o
   6   0  14     1688.12     1529.34     14.71 o
   7   0  14     1138.70     1311.32     13.68 o
   8   0  14      369.90      301.97      7.26 o
   9   0  14      370.25      478.29      8.63 o
  10   0  14       43.99       37.24      4.32 o
  11   0  14        6.53        8.86      3.57 o
  12   0  14      302.19      253.11      5.89 o
  13   0  14       10.08        4.66      3.07 o
  14   0  14       44.65       35.03      3.08 o
  15   0  14        5.70       12.73      2.29 o
   1   1  14        1.04        6.07      2.11 o
   2   1  14       35.67        9.45      1.94 o
   3   1  14        6.68        3.07      1.85 o
   4   1  14       42.09       12.41      2.02 o
   5   1  14        0.10       10.47      2.20 o
   6   1  14        1.13        4.00      2.60 o
   7   1  14        6.30        1.79      2.71 o
   8   1  14      189.71       94.96      5.37 o
   9   1  14      141.44      141.22      7.32 o
  10   1  14        3.41       -1.42      2.49 o
  11   1  14      303.30      274.42      4.59 o
  12   1  14      115.78      164.98      3.56 o
  13   1  14        1.59        9.92      2.22 o
  14   1  14        6.87       26.61      2.07 o
  15   1  14      145.09      180.66      2.55 o
   0   2  14       83.84       46.68      2.61 o
   1   2  14      184.06      152.41      3.68 o
   2   2  14      102.12       86.45      3.50 o
   3   2  14       50.98       32.06      1.99 o
   4   2  14      394.14      355.03      4.22 o
   5   2  14        4.18        4.02      1.77 o
   6   2  14       71.77       56.41      2.53 o
   7   2  14       17.26       27.59      2.25 o
   8   2  14      625.98      606.92     10.11 o
   9   2  14        3.46        3.39      2.61 o
  10   2  14        1.94       -0.64      2.43 o
  11   2  14       42.05       56.85      2.79 o
  12   2  14      251.25      292.43      4.28 o
  13   2  14        3.02       -0.52      1.98 o
  14   2  14       87.34      106.24      2.52 o
  15   2  14       63.42       81.03      2.85 o
   1   3  14       61.81       63.94      2.75 o
   2   3  14      268.75      249.09      3.44 o
   3   3  14       64.44       71.20      3.43 o
   4   3  14        8.08        4.66      1.82 o
   5   3  14      858.44      908.85      9.51 o
   6   3  14        2.97        2.57      1.77 o
   7   3  14       13.96        8.59      2.01 o
   8   3  14        8.98       12.20      2.05 o
   9   3  14       79.86       95.36      3.31 o
  10   3  14        8.42        7.87      2.27 o
  11   3  14       18.10       13.38      2.33 o
  12   3  14       12.35       15.47      2.08 o
  13   3  14       33.67       45.98      2.16 o
  14   3  14        1.44        2.53      1.67 o
   0   4  14      133.54       86.23      5.08 o
   1   4  14        8.70        9.04      2.22 o
   2   4  14        6.37        7.04      1.92 o
   3   4  14        3.93       -1.04      1.82 o
   4   4  14      597.48      519.94      5.31 o
   5   4  14        0.21        1.67      1.73 o
   6   4  14      111.20       90.77      2.37 o
   7   4  14       21.25       27.60      2.19 o
   8   4  14        0.75        2.40      1.60 o
   9   4  14        2.60        5.68      1.79 o
  10   4  14        0.00       -0.63      2.07 o
  11   4  14        7.60        5.08      1.57 o
  12   4  14        1.33        0.26      1.49 o
  13   4  14        0.49       -0.74      1.76 o
   1   5  14       25.05       22.66      2.35 o
   2   5  14       44.12       60.98      2.34 o
   3   5  14      174.86      162.18      2.96 o
   4   5  14        1.06        2.83      2.13 o
   5   5  14       32.66       33.66      2.38 o
   6   5  14        0.67        2.65      2.11 o
   7   5  14       14.99       22.61      2.48 o
   8   5  14        4.25        1.72      1.47 o
   9   5  14        9.57       25.30      1.67 o
  10   5  14       57.57       59.76      2.14 o
  11   5  14        7.78        6.05      2.02 o
  12   5  14       50.35       68.29      2.43 o
  13   5  14       46.52       58.52      2.98 o
   0   6  14      239.90      199.47      6.29 o
   1   6  14        1.51        1.22      1.77 o
   2   6  14      169.23      142.96      3.88 o
   3   6  14      151.59      154.30      3.32 o
   4   6  14        4.47        6.49      2.05 o
   5   6  14        1.40        2.02      1.97 o
   6   6  14      275.73      222.77      4.44 o
   7   6  14       20.85       36.53      4.09 o
   8   6  14      267.84      240.34      8.09 o
   9   6  14       38.78       53.37      2.71 o
  10   6  14       28.21       39.04      2.35 o
  11   6  14      125.40      112.23      3.78 o
  12   6  14      266.49      248.66      4.23 o
   1   7  14       52.93       58.99      2.23 o
   2   7  14       35.22       16.85      1.75 o
   3   7  14      109.19      106.35      2.85 o
   4   7  14       16.29        8.94      2.55 o
   5   7  14       85.67       96.09      3.30 o
   6   7  14       17.04       16.16      2.57 o
   7   7  14       92.36       84.66      4.40 o
   8   7  14       37.23       50.14      2.77 o
   9   7  14      203.89      236.28      3.57 o
  10   7  14       22.40       18.76      1.96 o
   0   8  14       11.24        2.94      2.29 o
   1   8  14        0.48        0.43      1.89 o
   2   8  14       17.71       21.00      1.87 o
   3   8  14        2.32        0.66      2.20 o
   4   8  14      141.91      130.34      9.44 o
   5   8  14        4.60        6.99      2.20 o
   6   8  14       19.75       20.65      3.27 o
   7   8  14       11.00       10.90      2.95 o
   8   8  14       67.38       57.89      3.36 o
   9   8  14       78.05       83.51      3.26 o
   1   9  14        5.63        7.68      1.46 o
   2   9  14       18.66       22.83      1.81 o
   3   9  14       41.93       43.16      2.35 o
   4   9  14        0.05       -0.09      1.92 o
   5   9  14        4.77        2.43      2.68 o
   6   9  14       32.33       48.82      3.13 o
   7   9  14       93.85       97.26      3.33 o
   8   9  14        0.03        2.63      1.96 o
   0  10  14       28.13       20.76      2.80 o
   1  10  14        0.85        1.55      1.53 o
   2  10  14        0.08        1.99      1.34 o
   3  10  14       23.98       12.82      1.77 o
   4  10  14        1.14       -0.36      1.51 o
   5  10  14        4.41        2.93      1.43 o
   1   1  15      573.86      670.70     11.78 o
   2   1  15      134.34      105.99      2.33 o
   3   1  15      127.88      119.68      2.63 o
   4   1  15      215.34      170.12      4.34 o
   5   1  15        0.96       10.08      2.12 o
   6   1  15      187.85      204.38      4.36 o
   7   1  15      495.02      549.81      6.46 o
   8   1  15      112.96       92.63      3.46 o
   9   1  15      201.53      196.73      4.41 o
  10   1  15      107.16       81.32      3.75 o
  11   1  15       90.41      116.89      3.20 o
  12   1  15        0.99        1.65      2.10 o
  13   1  15      136.33      181.53      3.08 o
  14   1  15        5.10        4.27      1.65 o
   0   2  15       31.41       11.59      2.10 o
   1   2  15       15.29       14.89      1.52 o
   2   2  15       29.24       22.10      1.61 o
   3   2  15       12.15       19.23      1.90 o
   4   2  15      206.79      241.78      3.24 o
   5   2  15       87.93       73.68      2.65 o
   6   2  15        0.77        7.04      1.97 o
   7   2  15       15.85       11.53      2.09 o
   8   2  15      448.14      413.25      5.52 o
   9   2  15       14.02       26.80      2.59 o
  10   2  15      236.93      278.58      4.33 o
  11   2  15        7.37       10.84      2.29 o
  12   2  15        0.24        3.42      1.90 o
  13   2  15        0.00       -1.50      2.90 o
  14   2  15      117.86      154.72      3.35 o
   1   3  15       31.93       49.53      1.99 o
   2   3  15        1.49       -1.38      1.51 o
   3   3  15        0.00        1.16      1.57 o
   4   3  15       62.96       79.64      2.10 o
   5   3  15        9.22       19.70      1.84 o
   6   3  15       13.48       11.89      2.05 o
   7   3  15       18.86       30.25      2.17 o
   8   3  15       31.67       21.37      2.05 o
   9   3  15       26.32       19.77      2.39 o
  10   3  15       61.13       45.36      2.45 o
  11   3  15      118.67       93.45      2.17 o
  12   3  15       61.81       63.31      2.61 o
  13   3  15       17.78       12.42      2.38 o
   0   4  15      370.55      349.64      7.60 o
   1   4  15       22.34       24.34      1.81 o
   2   4  15       95.36       86.84      2.23 o
   3   4  15      113.83       92.66      2.97 o
   4   4  15       21.86       23.14      2.26 o
   5   4  15       17.35       11.80      1.73 o
   6   4  15       93.66       70.69      2.47 o
   7   4  15        0.01        0.03      1.75 o
   8   4  15       40.72       27.16      1.97 o
   9   4  15       69.28       83.96      2.20 o
  10   4  15       23.86       19.48      1.74 o
  11   4  15        2.77        1.53      1.43 o
  12   4  15       14.83       20.95      1.75 o
   1   5  15      425.26      381.68      5.77 o
   2   5  15       14.02        5.63      1.81 o
   3   5  15        2.20        2.68      2.00 o
   4   5  15       20.58       32.54      2.29 o
   5   5  15      148.75      127.65      2.94 o
   6   5  15        0.03        1.19      2.25 o
   7   5  15      357.87      359.41      5.97 o
   8   5  15       59.49       47.11      2.95 o
   9   5  15       35.01       44.25      2.18 o
  11   5  15       19.71       21.06      2.67 o
   0   6  15       18.12       30.32      2.22 o
   1   6  15        1.78        4.76      1.54 o
   2   6  15       46.64       43.71      1.97 o
   3   6  15        1.56        2.27      1.89 o
   4   6  15       60.71       79.66      2.52 o
   5   6  15        0.74        0.51      1.77 o
   6   6  15      133.31      165.67     10.61 o
   7   6  15        0.01        1.49      3.28 o
   8   6  15      261.20      267.56      5.62 o
   9   6  15        7.12       13.66      2.81 o
  10   6  15        0.67        4.62      2.52 o
   1   7  15      359.28      400.55      6.64 o
   2   7  15       81.00       61.49      2.24 o
   3   7  15      179.48      165.91      2.99 o
   4   7  15       30.13       20.87      3.54 o
   5   7  15        3.33        8.19      2.83 o
   6   7  15        5.56        8.77      3.02 o
   7   7  15        1.82        0.03      3.01 o
   8   7  15      131.55      135.89      4.03 o
   9   7  15       27.04       21.01      2.56 o
   0   8  15      117.03      105.68      3.11 o
   1   8  15       34.91       31.21      2.10 o
   2   8  15      191.54      183.32      2.92 o
   3   8  15        1.88        2.56      1.38 o
   4   8  15       73.62       77.09      2.93 o
   5   8  15        1.48        0.41      2.72 o
   6   8  15        1.26        2.20      2.73 o
   7   8  15       56.08       54.97      2.16 o
   8   8  15        3.66        6.51      2.19 o
   1   9  15      107.20      108.43      2.16 o
   2   9  15        2.79        4.98      1.53 o
   3   9  15      228.21      245.15      3.27 o
   4   9  15       20.55       15.96      1.88 o
   5   9  15       52.82       65.09      4.02 o
   6   9  15        1.02        0.57      1.93 o
   0   0  16        3.46        0.93      3.31 o
   1   0  16       27.94       23.49      2.76 o
   2   0  16      299.89      267.66     14.05 o
   3   0  16      379.59      367.70      7.61 o
   4   0  16      448.60      378.26      7.70 o
   5   0  16       45.75       61.60      4.40 o
   6   0  16      314.19      328.35      7.12 o
   7   0  16        8.19        3.70      3.63 o
   8   0  16      540.37      594.99      8.81 o
   9   0  16      204.32      196.62      5.64 o
  10   0  16       34.30       54.28      3.78 o
  11   0  16       13.24       19.98      3.04 o
  12   0  16        2.21        5.24      2.60 o
  13   0  16        3.23       -2.05      2.05 o
   1   1  16       27.49       17.74      1.64 o
   2   1  16        4.89        6.63      1.98 o
   3   1  16      213.75      235.86      6.20 o
   4   1  16       11.83       12.05      2.07 o
   5   1  16      135.63      152.62      3.94 o
   6   1  16       11.93        6.72      2.48 o
   7   1  16      454.61      405.85      5.61 o
   8   1  16        0.12        2.36      2.35 o
   9   1  16      193.77      154.70      3.45 o
  10   1  16       38.12       28.62      2.32 o
  11   1  16        2.74        0.78      1.89 o
  12   1  16       10.09       13.05      1.81 o
  13   1  16        0.01        0.24      1.39 o
   0   2  16        4.14       15.67      2.11 o
   1   2  16        0.87       -0.39      1.47 o
   2   2  16       34.58       48.96      2.10 o
   3   2  16      604.46      660.47      8.76 o
   4   2  16        4.74        3.82      2.02 o
   5   2  16       71.22       62.51      2.51 o
   6   2  16      180.34      144.37      3.69 o
   7   2  16      214.28      254.18      4.77 o
   8   2  16      261.15      259.49     11.66 o
   9   2  16        0.15       -1.31      2.14 o
  10   2  16        0.59        1.24      1.98 o
  11   2  16        9.09        4.78      1.84 o
  12   2  16        0.13       -0.38      1.77 o
   1   3  16       90.54       75.18      2.30 o
   2   3  16       10.16        5.46      1.56 o
   3   3  16       28.02       38.16      1.79 o
   4   3  16      259.29      238.37      3.12 o
   5   3  16        0.51        0.98      1.77 o
   6   3  16      126.29      106.90      2.67 o
   7   3  16      150.66      165.00      4.49 o
   8   3  16        1.01        3.49      2.12 o
   9   3  16       21.16       13.68      2.28 o
  10   3  16        5.07        2.38      1.82 o
  11   3  16        1.46       -1.30      1.64 o
  12   3  16        0.17       -1.43      1.97 o
   0   4  16       48.23       61.48      2.55 o
   1   4  16        0.54        3.50      1.76 o
   2   4  16      121.60      127.44      2.66 o
   3   4  16       22.68       38.48      2.05 o
   4   4  16        4.73        7.57      1.73 o
   5   4  16       36.62       39.29      2.27 o
   6   4  16       13.87       18.28      1.82 o
   7   4  16        1.77        5.02      1.69 o
   8   4  16       49.90       53.46      1.96 o
   9   4  16       16.51        8.04      2.54 o
  10   4  16       12.52       17.46      1.69 o
  11   4  16       33.19       33.89      2.27 o
   1   5  16       56.79       38.10      1.99 o
   2   5  16        0.68        0.04      1.66 o
   3   5  16        1.68        1.03      1.69 o
   4   5  16       35.21       47.08      1.98 o
   5   5  16      332.13      278.92      4.33 o
   6   5  16       14.69       13.28      1.85 o
   7   5  16       24.13       19.37      2.21 o
   8   5  16       37.10       37.67      2.13 o
   9   5  16       56.21       42.28      2.78 o
   0   6  16      169.78      167.54      3.07 o
   1   6  16       42.22       33.92      1.70 o
   2   6  16        3.92        8.20      1.67 o
   3   6  16        2.39        0.37      1.54 o
   4   6  16      280.44      285.55      6.27 o
   5   6  16       41.43       47.83      1.95 o
   6   6  16      175.02      191.64      4.06 o
   7   6  16        6.29        7.30      2.01 o
   8   6  16       19.07       13.11      2.78 o
   1   7  16      185.63      209.73      3.41 o
   2   7  16       33.81       40.30      1.48 o
   3   7  16       33.65       29.85      1.65 o
   4   7  16        1.77        2.68      1.73 o
   5   7  16       82.24       86.60      2.71 o
   6   7  16        7.35        1.31      1.85 o
   7   7  16        0.27       -1.67      1.67 o
   0   8  16       95.21       77.20      3.62 o
   1   8  16       10.15       10.08      2.02 o
   2   8  16       18.11       13.50      1.66 o
   3   8  16        7.94       13.34      1.27 o
   4   8  16        0.16        1.22      1.34 o
   5   8  16        0.33       -0.32      2.09 o
   6   8  16        0.12        3.19      2.06 o
   1   9  16        0.00        2.49      1.49 o
   2   9  16      107.79      130.95      3.21 o
   1   1  17       15.62       14.42      1.75 o
   2   1  17       12.56       14.17      1.75 o
   3   1  17       83.58       88.81      3.57 o
   4   1  17      102.68       99.02      3.55 o
   5   1  17       44.29       33.80      2.75 o
   6   1  17        0.25        2.13      2.34 o
   7   1  17      119.56      121.40      3.29 o
   8   1  17        1.33        2.32      2.13 o
   9   1  17       17.40       16.23      2.15 o
  10   1  17        0.01       -0.45      1.81 o
  11   1  17        0.36        0.52      1.55 o
   0   2  17       68.56       75.30      2.47 o
   1   2  17       16.97        9.87      1.38 o
   2   2  17        5.66        5.49      1.91 o
   3   2  17        4.48       11.16      2.32 o
   4   2  17       22.38       23.87      2.55 o
   5   2  17       15.68       15.40      2.32 o
   6   2  17       94.41       90.39      3.11 o
   7   2  17       76.24       56.61      2.61 o
   8   2  17       55.11       60.75      4.17 o
   9   2  17        5.83        1.07      1.87 o
  10   2  17        1.19       -0.14      1.67 o
  11   2  17       14.82       22.36      1.63 o
   1   3  17        9.42        9.39      1.75 o
   2   3  17        1.06        1.43      1.61 o
   3   3  17        2.91        6.76      2.23 o
   4   3  17      109.22      140.60     10.40 o
   5   3  17        2.69        4.71      2.07 o
   6   3  17      173.76      185.22      5.93 o
   7   3  17       35.12       39.76      2.38 o
   8   3  17      181.63      215.80      4.48 o
   9   3  17        1.16        2.20      1.66 o
  10   3  17        0.02        1.34      1.48 o
   0   4  17       58.42       53.80      2.84 o
   1   4  17       31.91       40.26      1.94 o
   2   4  17        3.31        2.82      1.64 o
   3   4  17      275.12      249.32      5.06 o
   4   4  17       10.70       17.57      1.92 o
   5   4  17        2.77        3.93      2.11 o
   6   4  17       31.82       46.37      3.28 o
   7   4  17      386.81      358.79      5.71 o
   8   4  17        1.72        2.07      2.26 o
   9   4  17        4.57        4.28      2.10 o
   1   5  17        1.08        6.38      1.59 o
   2   5  17       38.54       56.36      1.90 o
   3   5  17        1.16        3.01      1.54 o
   4   5  17       95.72      116.84      2.48 o
   5   5  17       12.89        8.96      1.60 o
   6   5  17      191.29      199.03      3.22 o
   7   5  17       12.87        8.13      2.12 o
   0   6  17       59.22       60.54      2.53 o
   1   6  17        1.82        6.91      1.48 o
   2   6  17       21.86       24.74      1.56 o
   3   6  17        7.39        3.34      1.20 o
   4   6  17        2.02        1.79      1.25 o
   5   6  17       23.52       30.34      1.55 o
   6   6  17        2.32        0.21      2.44 o
   1   7  17        1.48        2.33      1.15 o
   2   7  17       30.73       34.62      1.69 o
   3   7  17       63.56       71.35      2.18 o
   4   7  17        1.62        1.35      1.54 o
   5   7  17      141.73      121.72      2.99 o
   0   8  17       19.66       29.96      2.53 o
   1   8  17       64.77       63.02      1.99 o
   2   8  17        0.42        3.38      2.12 o
   0   0  18      395.12      430.09      7.41 o
   1   0  18       11.42       18.09      2.48 o
   2   0  18        0.06       -0.99      2.11 o
   3   0  18       10.63       21.61      2.30 o
   4   0  18        6.23        4.55      2.08 o
   5   0  18       43.06       44.24      2.41 o
   6   0  18       41.97       24.01      2.10 o
   7   0  18        0.00        6.04      2.86 o
   8   0  18      254.49      267.80      5.12 o
   9   0  18       42.22       47.20      2.89 o
  10   0  18       17.22       33.97      2.39 o
   1   1  18       54.22       58.72      1.94 o
   2   1  18       90.13       75.98      2.08 o
   3   1  18        1.19        1.84      1.47 o
   4   1  18       84.78       87.30      2.45 o
   5   1  18       23.38       20.73      1.86 o
   6   1  18        2.79        4.54      1.62 o
   7   1  18      266.58      309.44      6.11 o
   8   1  18        0.00        0.66      1.39 o
   9   1  18       36.28       62.29      2.59 o
  10   1  18       76.50       83.87      1.99 o
   0   2  18       14.60        4.02      2.06 o
   1   2  18       49.03       55.56      2.21 o
   2   2  18        9.46        9.08      1.78 o
   3   2  18      304.08      350.91      4.51 o
   4   2  18       31.30       56.91      2.13 o
   5   2  18        5.86        6.95      1.73 o
   6   2  18      282.31      290.19      3.89 o
   7   2  18      111.10      113.00      2.73 o
   8   2  18       22.31       16.49      1.50 o
   9   2  18       69.74       69.92      1.99 o
   1   3  18       21.55       45.22      2.71 o
   2   3  18      111.90      127.00      3.36 o
   3   3  18        4.28        8.28      2.34 o
   4   3  18       29.06       36.60      2.27 o
   5   3  18       74.50       37.53      1.88 o
   6   3  18      296.49      310.45     12.17 o
   7   3  18        3.84        2.96      1.57 o
   8   3  18        2.04        5.38      1.28 o
   9   3  18        8.98        5.13      1.80 o
   0   4  18       29.84       12.99      2.24 o
   1   4  18       20.62       18.52      1.87 o
   2   4  18       16.15       19.76      1.97 o
   3   4  18       95.04       87.78      3.53 o
   4   4  18        3.33       11.38      2.12 o
   5   4  18       43.77       52.87      2.27 o
   6   4  18        7.21        7.37      1.79 o
   7   4  18      147.81      163.63      4.16 o
   8   4  18        3.03       -2.06      2.17 o
   1   5  18       80.11       93.69      2.22 o
   2   5  18       64.94       55.20      1.88 o
   3   5  18       59.76       71.33      2.25 o
   4   5  18        0.35        3.20      1.73 o
   5   5  18       10.27       19.23      1.72 o
   6   5  18       62.39       65.05      1.87 o
   7   5  18        4.07        2.29      2.15 o
   0   6  18      367.21      312.57      3.47 o
   1   6  18       33.49       44.65      2.17 o
   2   6  18      138.67      137.49      2.02 o
   3   6  18        0.26        0.88      1.18 o
   4   6  18       30.89       20.08      2.27 o
   5   6  18       54.95       44.79      2.38 o
   1   7  18      132.28      153.74      3.32 o
   1   1  19       13.06       19.19      1.48 o
   2   1  19        1.12       -0.55      1.35 o
   3   1  19        2.03        4.33      1.64 o
   4   1  19       11.17       11.82      1.59 o
   5   1  19       94.01      115.96      2.16 o
   6   1  19        0.05        1.25      1.34 o
   7   1  19       74.24       74.97      2.13 o
   8   1  19       12.00        7.00      2.08 o
   0   2  19        0.47        8.69      3.08 o
   1   2  19       20.01       23.49      2.27 o
   2   2  19        0.09        2.15      1.54 o
   3   2  19       76.83       88.42      2.08 o
   4   2  19      147.02      145.14      3.11 o
   5   2  19       42.20       64.87      1.78 o
   6   2  19        2.79        2.77      1.27 o
   7   2  19       47.83       41.57      2.53 o
   1   3  19       50.21       82.12      2.67 o
   2   3  19       46.92       93.30      2.70 o
   3   3  19       59.52       63.13      3.00 o
   4   3  19       39.82       62.02      2.31 o
   5   3  19        3.17        8.77      1.75 o
   6   3  19        2.14       13.02      1.60 o
   7   3  19        6.85        8.11      1.82 o
   0   4  19       28.84       11.08      2.71 o
   1   4  19       13.57       40.07      2.17 o
   2   4  19       90.24       74.59      2.36 o
   3   4  19        9.79       41.63      2.01 o
   4   4  19       56.88       41.43      2.68 o
   5   4  19        0.85        4.04      1.50 o
   6   4  19      112.32       76.92      2.77 o
   1   5  19        0.01        7.22      1.52 o
   2   5  19        1.64       25.22      1.59 o
   3   5  19        0.02        1.46      1.35 o
   4   5  19       13.31       24.73      2.20 o
   0   0  20        4.56        0.43      2.19 o
   1   0  20        1.27        3.50      1.54 o
   2   0  20       41.40       49.92      1.80 o
   3   0  20       94.69      126.49      3.37 o
   4   0  20      137.00      114.63      3.11 o
   5   0  20        1.29        2.21      1.92 o
   1   1  20       52.19       28.80      1.44 o
   2   1  20       13.45        3.06      1.25 o
   3   1  20       76.59      109.77      3.62 o
   4   1  20       62.54       58.99      2.77 o
   5   1  20      195.01      290.12      4.11 o
   0   2  20      326.59      466.52      5.66 o
   1   2  20        5.56       17.78      3.24 o
   2   2  20       14.83       22.91      1.80 o
   3   2  20        0.47       23.50      1.70 o
   4   2  20       52.71       35.79      2.44 o
   1   3  20        5.98       22.98      1.76 o
   2   3  20       86.72      246.05      7.29 o
   3   3  20        5.32        5.72      1.96 o
 
